# Supplementary material for: Temperate infection in a virus–host system previously known for virulent dynamics
Source: Nat Commun. 2020 Sep 15;11:4626. doi: 10.1038/s41467-020-18078-4 (PMC7493887; doi:10.1038/s41467-020-18078-4)
Supplement: Supplementary file 4 — Source Data [file 41467_2020_18078_MOESM4_ESM.zip]

Archive with 8 entries (8 files):
- Field Source Data.csv
- __MACOSX/._Field Source Data.csv
- Experimental Source Data.csv
- __MACOSX/._Experimental Source Data.csv
- Lytic densities Source Data.csv
- __MACOSX/._Lytic densities Source Data.csv
- Theoretical Source Data.csv
- __MACOSX/._Theoretical Source Data.csv
