# Supplementary material for: Temperate infection in a virus–host system previously known for virulent dynamics
Source: Nat Commun. 2020 Sep 15;11:4626. doi: 10.1038/s41467-020-18078-4 (PMC7493887; doi:10.1038/s41467-020-18078-4)
Supplement: Supplementary file 4 — Source Data [file 41467_2020_18078_MOESM4_ESM.zip › Field Source Data.csv]

Days elapsed	Bag	Treatment	E. huxleyi per mL	Extracellular EhVs per mL	#	Days elapsed	Bag	Treatment	Intracellular EhVs (relative MCP transcripts)	#	Bag	Treatment	Days elapsed	EhV GSLs (relative units)	Sytox (RFU)	#
0	1	Redfield nutrients	137	151920	#	7.684210526	1	Redfield nutrients	0.191740413	#	1	Redfield nutrients	0			#
1	1	Redfield nutrients	447	65082	#	8.231578947	1	Redfield nutrients	0	#	1	Redfield nutrients	1			#
1.5	1	Redfield nutrients	447	682031	#	8.821052632	1	Redfield nutrients	0.707964602	#	1	Redfield nutrients	1.5			#
2.25	1	Redfield nutrients	839	68700	#	9.347368421	1	Redfield nutrients	0.840707965	#	1	Redfield nutrients	2.25			#
2.5	1	Redfield nutrients	790	397072	#	9.915789474	1	Redfield nutrients	1.622418879	#	1	Redfield nutrients	2.5			#
2.75	1	Redfield nutrients	951	97946	#	10.44210526	1	Redfield nutrients	1.401179941	#	1	Redfield nutrients	2.75			#
3	1	Redfield nutrients	1222	312256	#	11.55789474	1	Redfield nutrients	3.156342183	#	1	Redfield nutrients	3	0		#
3.25	1	Redfield nutrients	1599	170011	#	12.12631579	1	Redfield nutrients	3.643067847	#	1	Redfield nutrients	3.25			#
3.5	1	Redfield nutrients	2317	471261	#	13.22105263	1	Redfield nutrients	3.539823009	#	1	Redfield nutrients	3.5			#
3.75	1	Redfield nutrients	1392	318345	#	13.76842105	1	Redfield nutrients	4.12979351	#	1	Redfield nutrients	3.75			#
4	1	Redfield nutrients	2247	396743	#	14.86315789	1	Redfield nutrients	4.144542773	#	1	Redfield nutrients	4	0		#
4.25	1	Redfield nutrients	3257	249613	#	15.93684211	1	Redfield nutrients	4.542772861	#	1	Redfield nutrients	4.25			#
4.5	1	Redfield nutrients	4369	430441	#	6.002164815	3	Redfield nutrients	0.50295858	#	1	Redfield nutrients	4.5			#
4.75	1	Redfield nutrients	4592	484592	#	6.510633831	3	Redfield nutrients	0.162721893	#	1	Redfield nutrients	4.75			#
5	1	Redfield nutrients	3934	323277	#	8.062084257	3	Redfield nutrients	0	#	1	Redfield nutrients	5			#
5.25	1	Redfield nutrients	5444	340069	#	8.638712132	3	Redfield nutrients	0.044378698	#	1	Redfield nutrients	5.25			#
5.5	1	Redfield nutrients	5903	445292	#	9.149608365	3	Redfield nutrients	0.25147929	#	1	Redfield nutrients	5.5			#
5.75	1	Redfield nutrients	7438	459825	#	9.596937771	3	Redfield nutrients	1.124260355	#	1	Redfield nutrients	5.75			#
6	1	Redfield nutrients	4731	264505	#	10.1969194	3	Redfield nutrients	1.420118343	#	1	Redfield nutrients	6	0	5.58	#
6.25	1	Redfield nutrients	7013	267704	#	10.7321534	3	Redfield nutrients	2.115384615	#	1	Redfield nutrients	6.25			#
6.5	1	Redfield nutrients	7777	337674	#	11.19758853	3	Redfield nutrients	2.071005917	#	1	Redfield nutrients	6.5			#
6.75	1	Redfield nutrients	6444	427983	#	11.73465934	3	Redfield nutrients	3.180473373	#	1	Redfield nutrients	6.75			#
7	1	Redfield nutrients	7353	451841	#	12.26753172	3	Redfield nutrients	3.343195266	#	1	Redfield nutrients	7	0	1.86	#
7.25	1	Redfield nutrients	12069	288399	#	12.80250331	3	Redfield nutrients	3.979289941	#	1	Redfield nutrients	7.25			#
7.5	1	Redfield nutrients	14887	875755	#	13.29076739	3	Redfield nutrients	4.082840237	#	1	Redfield nutrients	7.5			#
7.75	1	Redfield nutrients	14178	463369	#	14.37907871	3	Redfield nutrients	4.49704142	#	1	Redfield nutrients	7.75			#
8	1	Redfield nutrients	19313	429799	#	14.90978627	3	Redfield nutrients	4.171597633	#	1	Redfield nutrients	8	0	1.82	#
8.25	1	Redfield nutrients	25413	362272	#	15.42114171	3	Redfield nutrients	4.482248521	#	1	Redfield nutrients	8.25			#
8.5	1	Redfield nutrients	31452	745894	#	15.93144754	3	Redfield nutrients	4.556213018	#	1	Redfield nutrients	8.5			#
8.75	1	Redfield nutrients	43689	703896	#	16.44109736	3	Redfield nutrients	4.482248521	#	1	Redfield nutrients	8.75			#
9	1	Redfield nutrients	45880	573087	#	5.977876106	5	Redfield nutrients	0.221893491	#	1	Redfield nutrients	9	0	3.09	#
9.25	1	Redfield nutrients	58898	485393	#	6.46460177	5	Redfield nutrients	1.00591716	#	1	Redfield nutrients	9.25			#
9.5	1	Redfield nutrients	66604	705066	#	6.973451327	5	Redfield nutrients	0.606508876	#	1	Redfield nutrients	9.5			#
9.75	1	Redfield nutrients	74976	1538626	#	7.969026549	5	Redfield nutrients	0.266272189	#	1	Redfield nutrients	9.75			#
10	1	Redfield nutrients	66225	745743	#	8.5	5	Redfield nutrients	1.020710059	#	1	Redfield nutrients	10	0	1.8	#
10.25	1	Redfield nutrients	96407	643727	#	8.986725664	5	Redfield nutrients	0	#	1	Redfield nutrients	10.25			#
10.5	1	Redfield nutrients	117442	935159	#	9.495575221	5	Redfield nutrients	0.532544379	#	1	Redfield nutrients	10.5			#
10.75	1	Redfield nutrients	108709	1035571	#	10.00442478	5	Redfield nutrients	0	#	1	Redfield nutrients	10.75			#
11	1	Redfield nutrients	102636	1094750	#	10.46902655	5	Redfield nutrients	0.99112426	#	1	Redfield nutrients	11	0	2.5	#
11.25	1	Redfield nutrients	119683	685813	#	10.97787611	5	Redfield nutrients	0.369822485	#	1	Redfield nutrients	11.25			#
11.5	1	Redfield nutrients	118984	1343357	#	11.44247788	5	Redfield nutrients	1.375739645	#	1	Redfield nutrients	11.5			#
11.75	1	Redfield nutrients	89993	2245967	#	11.95132743	5	Redfield nutrients	1.642011834	#	1	Redfield nutrients	11.75			#
12	1	Redfield nutrients	107002	1410693	#	12.4380531	5	Redfield nutrients	2.736686391	#	1	Redfield nutrients	12	0	2.69	#
12.25	1	Redfield nutrients	98521	1670782	#	12.94690265	5	Redfield nutrients	2.440828402	#	1	Redfield nutrients	12.25			#
12.5	1	Redfield nutrients	120394	2178313	#	13.92035398	5	Redfield nutrients	3.934911243	#	1	Redfield nutrients	12.5			#
12.75	1	Redfield nutrients	144876		#	14.47345133	5	Redfield nutrients	4.423076923	#	1	Redfield nutrients	12.75			#
13	1	Redfield nutrients	149228	2578902	#	14.89380531	5	Redfield nutrients	4.541420118	#	1	Redfield nutrients	13	0	2.6	#
13.25	1	Redfield nutrients	129414	4193123	#	15.46902655	5	Redfield nutrients	4.926035503	#	1	Redfield nutrients	13.25			#
13.5	1	Redfield nutrients	128058	4638673	#	15.93362832	5	Redfield nutrients	4.644970414	#	1	Redfield nutrients	13.5			#
13.75	1	Redfield nutrients	123045	6105151	#	16.48672566	5	Redfield nutrients	4.49704142	#	1	Redfield nutrients	13.75			#
14	1	Redfield nutrients	95535	2935183	#					#	1	Redfield nutrients	14	0.2	4.9	#
14.25	1	Redfield nutrients	68680	6106633	#					#	1	Redfield nutrients	14.25			#
14.5	1	Redfield nutrients	79070	7076767	#					#	1	Redfield nutrients	14.5			#
14.75	1	Redfield nutrients	94158	10282546	#					#	1	Redfield nutrients	14.75			#
15	1	Redfield nutrients	104359	6550026	#					#	1	Redfield nutrients	15	0.4	10.32	#
15.25	1	Redfield nutrients	75366	13238966	#					#	1	Redfield nutrients	15.25			#
15.5	1	Redfield nutrients	66096	12160761	#					#	1	Redfield nutrients	15.5			#
15.75	1	Redfield nutrients	67435	13554426	#					#	1	Redfield nutrients	15.75			#
16	1	Redfield nutrients	64517	10425760	#					#	1	Redfield nutrients	16		17.33	#
16.25	1	Redfield nutrients	50686	15671753	#					#	1	Redfield nutrients	16.25			#
16.5	1	Redfield nutrients	41377	16112945	#					#	1	Redfield nutrients	16.5			#
16.75	1	Redfield nutrients	26476		#					#	1	Redfield nutrients	16.75			#
17	1	Redfield nutrients	13489	13677114	#					#	1	Redfield nutrients	17			#
17.25	1	Redfield nutrients	4854	3974117	#					#	1	Redfield nutrients	17.25			#
0	3	Redfield nutrients	155	86791	#					#	1	Redfield nutrients	17.5			#
1	3	Redfield nutrients	376	75936	#					#	5	Redfield nutrients	0			#
1.5	3	Redfield nutrients	335	491024	#					#	5	Redfield nutrients	1			#
2.25	3	Redfield nutrients	698	79555	#					#	5	Redfield nutrients	1.5			#
2.5	3	Redfield nutrients	729	393361	#					#	5	Redfield nutrients	2.25			#
2.75	3	Redfield nutrients	814	281879	#					#	5	Redfield nutrients	2.5			#
3	3	Redfield nutrients	1020	404098	#					#	5	Redfield nutrients	2.75			#
3.25	3	Redfield nutrients	1443	166393	#					#	5	Redfield nutrients	3	0		#
3.5	3	Redfield nutrients	1501	397042	#					#	5	Redfield nutrients	3.25			#
3.75	3	Redfield nutrients	1957	516426	#					#	5	Redfield nutrients	3.5			#
4	3	Redfield nutrients	2141	293880	#					#	5	Redfield nutrients	3.75			#
4.25	3	Redfield nutrients	3186	198957	#					#	5	Redfield nutrients	4	0		#
4.5	3	Redfield nutrients	3987	322823	#					#	5	Redfield nutrients	4.25			#
4.75	3	Redfield nutrients	5074	491666	#					#	5	Redfield nutrients	4.5			#
5	3	Redfield nutrients	4961	404098	#					#	5	Redfield nutrients	4.75			#
5.25	3	Redfield nutrients	6077	336451	#					#	5	Redfield nutrients	5			#
5.5	3	Redfield nutrients	6396	356229	#					#	5	Redfield nutrients	5.25			#
5.75	3	Redfield nutrients	7412	523494	#					#	5	Redfield nutrients	5.5			#
6	3	Redfield nutrients	5775	260831	#					#	5	Redfield nutrients	5.75			#
6.25	3	Redfield nutrients	9581	372633	#					#	5	Redfield nutrients	6	0	6.41	#
6.5	3	Redfield nutrients	8554	345096	#					#	5	Redfield nutrients	6.25			#
6.75	3	Redfield nutrients	10159	534098	#					#	5	Redfield nutrients	6.5			#
7	3	Redfield nutrients	9450	448167	#					#	5	Redfield nutrients	6.75			#
7.25	3	Redfield nutrients	17151	309506	#					#	5	Redfield nutrients	7	0	3.45	#
7.5	3	Redfield nutrients	20257	731028	#					#	5	Redfield nutrients	7.25			#
7.75	3	Redfield nutrients	18753	583633	#					#	5	Redfield nutrients	7.5			#
8	3	Redfield nutrients	36966	437146	#					#	5	Redfield nutrients	7.75			#
8.25	3	Redfield nutrients	34705	267293	#					#	5	Redfield nutrients	8	0	5.74	#
8.5	3	Redfield nutrients	44861	586323	#					#	5	Redfield nutrients	8.25			#
8.75	3	Redfield nutrients	59040	509352	#					#	5	Redfield nutrients	8.5			#
9	3	Redfield nutrients	63960	587782	#					#	5	Redfield nutrients	8.75			#
9.25	3	Redfield nutrients	87980	464286	#					#	5	Redfield nutrients	9	0	1.82	#
9.5	3	Redfield nutrients	97397	712488	#					#	5	Redfield nutrients	9.25			#
9.75	3	Redfield nutrients	106098	1283949	#					#	5	Redfield nutrients	9.5			#
10	3	Redfield nutrients	110924	686964	#					#	5	Redfield nutrients	9.75			#
10.25	3	Redfield nutrients	129955	594478	#					#	5	Redfield nutrients	10	0	1.6	#
10.5	3	Redfield nutrients	149009	1068754	#					#	5	Redfield nutrients	10.25			#
10.75	3	Redfield nutrients	138185	1056794	#					#	5	Redfield nutrients	10.5			#
11	3	Redfield nutrients	127357	944129	#					#	5	Redfield nutrients	10.75			#
11.25	3	Redfield nutrients	147101	812452	#					#	5	Redfield nutrients	11	0	1.9	#
11.5	3	Redfield nutrients	141360	1476951	#					#	5	Redfield nutrients	11.25			#
11.75	3	Redfield nutrients	125711	1817970	#					#	5	Redfield nutrients	11.5			#
12	3	Redfield nutrients	166116	1873577	#					#	5	Redfield nutrients	11.75			#
12.25	3	Redfield nutrients	170948	2581879	#					#	5	Redfield nutrients	12	3.6	1.53	#
12.5	3	Redfield nutrients	157069	3484567	#					#	5	Redfield nutrients	12.25			#
12.75	3	Redfield nutrients	151222		#					#	5	Redfield nutrients	12.5			#
13	3	Redfield nutrients	151599	4030006	#					#	5	Redfield nutrients	12.75			#
13.25	3	Redfield nutrients	135731	9754681	#					#	5	Redfield nutrients	13	3.6	4.67	#
13.5	3	Redfield nutrients	128718	11663501	#					#	5	Redfield nutrients	13.25			#
13.75	3	Redfield nutrients	95827	12712580	#					#	5	Redfield nutrients	13.5			#
14	3	Redfield nutrients	94684	5763917	#					#	5	Redfield nutrients	13.75			#
14.25	3	Redfield nutrients	83223	26323125	#					#	5	Redfield nutrients	14	8.3	5.31	#
14.5	3	Redfield nutrients	73205	26655740	#					#	5	Redfield nutrients	14.25			#
14.75	3	Redfield nutrients	65125	25499441	#					#	5	Redfield nutrients	14.5			#
15	3	Redfield nutrients	59139	21817844	#					#	5	Redfield nutrients	14.75			#
15.25	3	Redfield nutrients	45932	28280790	#					#	5	Redfield nutrients	15	16.9	14.31	#
15.5	3	Redfield nutrients	29666	24336388	#					#	5	Redfield nutrients	15.25			#
15.75	3	Redfield nutrients	25237	23072944	#					#	5	Redfield nutrients	15.5			#
16	3	Redfield nutrients	18989	31046130	#					#	5	Redfield nutrients	15.75			#
16.25	3	Redfield nutrients	15783	23520784	#					#	5	Redfield nutrients	16			#
16.5	3	Redfield nutrients	12718	21757300	#					#	5	Redfield nutrients	16.25			#
16.75	3	Redfield nutrients	8670		#					#	5	Redfield nutrients	16.5			#
17	3	Redfield nutrients	7077	23394000	#					#	5	Redfield nutrients	16.75			#
17.25	3	Redfield nutrients	4165	10381639	#					#	5	Redfield nutrients	17			#
0	5	Redfield nutrients	239	141065	#					#	5	Redfield nutrients	17.25			#
1	5	Redfield nutrients	312	141065	#					#	5	Redfield nutrients	17.5			#
1.5	5	Redfield nutrients	294	388446	#					#						#
2.25	5	Redfield nutrients	374	253231	#					#						#
2.5	5	Redfield nutrients	553	1306254	#					#						#
2.75	5	Redfield nutrients	482	497646	#					#						#
3	5	Redfield nutrients	661	235108	#					#						#
3.25	5	Redfield nutrients	813	108501	#					#						#
3.5	5	Redfield nutrients	1056	178096	#					#						#
3.75	5	Redfield nutrients	844	431534	#					#						#
4	5	Redfield nutrients	957	547364	#					#						#
4.25	5	Redfield nutrients	1443	170011	#					#						#
4.5	5	Redfield nutrients	1740	333956	#					#						#
4.75	5	Redfield nutrients	2005	541187	#					#						#
5	5	Redfield nutrients	2287	304908	#					#						#
5.25	5	Redfield nutrients	2520	318359	#					#						#
5.5	5	Redfield nutrients	2691	415604	#					#						#
5.75	5	Redfield nutrients	3855	534105	#					#						#
6	5	Redfield nutrients	2609	235116	#					#						#
6.25	5	Redfield nutrients	4138	343687	#					#						#
6.5	5	Redfield nutrients	3215	519511	#					#						#
6.75	5	Redfield nutrients	3936	643750	#					#						#
7	5	Redfield nutrients	3689	448167	#					#						#
7.25	5	Redfield nutrients	5809	260257	#					#						#
7.5	5	Redfield nutrients	5416	879466	#					#						#
7.75	5	Redfield nutrients	5477	898441	#					#						#
8	5	Redfield nutrients	9708	551030	#					#						#
8.25	5	Redfield nutrients	10753	274328	#					#						#
8.5	5	Redfield nutrients	13164	779292	#					#						#
8.75	5	Redfield nutrients	17964	583633	#					#						#
9	5	Redfield nutrients	19900	554718	#					#						#
9.25	5	Redfield nutrients	26546	277846	#					#						#
9.5	5	Redfield nutrients	29957	794129	#					#						#
9.75	5	Redfield nutrients	36335	884250	#					#						#
10	5	Redfield nutrients	45112	587774	#					#						#
10.25	5	Redfield nutrients	55321	358789	#					#						#
10.5	5	Redfield nutrients	67442	719924	#					#						#
11	5	Redfield nutrients	69311	712687	#					#						#
11.25	5	Redfield nutrients	110823	499373	#					#						#
11.5	5	Redfield nutrients	101511	909175	#					#						#
11.75	5	Redfield nutrients	86492	1687095	#					#						#
12	5	Redfield nutrients	106920	1098431	#					#						#
12.25	5	Redfield nutrients	119428	900396	#					#						#
12.5	5	Redfield nutrients	134144	1506631	#					#						#
12.75	5	Redfield nutrients	129585		#					#						#
13	5	Redfield nutrients	132285	1252703	#					#						#
13.25	5	Redfield nutrients	132331	2085992	#					#						#
13.5	5	Redfield nutrients	141487	2326751	#					#						#
13.75	5	Redfield nutrients	151405	5875235	#					#						#
14	5	Redfield nutrients	144011	1550205	#					#						#
14.25	5	Redfield nutrients	133585	3630139	#					#						#
14.5	5	Redfield nutrients	152210	5232425	#					#						#
14.75	5	Redfield nutrients	149520	5167802	#					#						#
15	5	Redfield nutrients	157184	3071051	#					#						#
15.25	5	Redfield nutrients	122898	10212167	#					#						#
15.5	5	Redfield nutrients	128572	13285179	#					#						#
15.75	5	Redfield nutrients	115418	17636317	#					#						#
16	5	Redfield nutrients	106697	7435383	#					#						#
16.25	5	Redfield nutrients	92558	24066419	#					#						#
16.5	5	Redfield nutrients	87388	24533091	#					#						#
16.75	5	Redfield nutrients	54723		#					#						#
17	5	Redfield nutrients	35431	21307349	#					#						#
17.25	5	Redfield nutrients	16904	14171589	#					#						#
