# Supplementary material for: Temperate infection in a virus–host system previously known for virulent dynamics
Source: Nat Commun. 2020 Sep 15;11:4626. doi: 10.1038/s41467-020-18078-4 (PMC7493887; doi:10.1038/s41467-020-18078-4)
Supplement: Supplementary file 4 — Source Data [file 41467_2020_18078_MOESM4_ESM.zip › Experimental Source Data.csv]

Media	Experiment	Treatment	Initial Density Bin	Days of Incubation	E. huxleyi per mL	MCP qPCR standard plate	EhVs per mL (from MCP qPCR)	% Sytox Positive	% Lysotracker Positive	% Elevated UVAutofluorescence Positive	Fv/Fm
f/2	I	10:1 Co-incubation	to the fifth	1	370692	P	293779596
f/2	I	10:1 Co-incubation	to the fifth	1	328928	P	9999
f/2	I	10:1 Co-incubation	to the fifth	1	349406	P	234822478
f/2	I	10:1 Co-incubation	to the first	1	57	P	9999
f/2	I	10:1 Co-incubation	to the first	1	57	P	9999
f/2	I	10:1 Co-incubation	to the first	1	96	P	9999
f/2	I	10:1 Co-incubation	to the fourth	1	39112	P	524573
f/2	I	10:1 Co-incubation	to the fourth	1	38856	P	9999
f/2	I	10:1 Co-incubation	to the fourth	1	45718	P	9999
f/2	I	10:1 Co-incubation	to the second	1	335	P	9999
f/2	I	10:1 Co-incubation	to the second	1	418	P	9999
f/2	I	10:1 Co-incubation	to the second	1	495	P	9999
f/2	I	10:1 Co-incubation	to the third	1	4933	P	9999
f/2	I	10:1 Co-incubation	to the third	1	4728	P	9999
f/2	I	10:1 Co-incubation	to the third	1	4640	P	9999
f/2	I	Preinfected	to the fifth	1	402525	P	235706
f/2	I	Preinfected	to the fifth	1	401523	P	44116321
f/2	I	Preinfected	to the fifth	1	480142	P	9999
f/2	I	Preinfected	to the first	1	100	P	9999
f/2	I	Preinfected	to the first	1	47	P	9999
f/2	I	Preinfected	to the first	1	87	P	9999
f/2	I	Preinfected	to the fourth	1	41453	P	9999
f/2	I	Preinfected	to the fourth	1	41886	P	9999
f/2	I	Preinfected	to the fourth	1	47094	P	9999
f/2	I	Preinfected	to the second	1	469	P	9999
f/2	I	Preinfected	to the second	1	412	P	9999
f/2	I	Preinfected	to the second	1	477	P	9999
f/2	I	Preinfected	to the third	1	4463	P	9999
f/2	I	Preinfected	to the third	1	3945	P	9999
f/2	I	Preinfected	to the third	1	4704	P	9999
f/2	I	Preinfected with added viruses	to the fifth	1	382951	P	163830083
f/2	I	Preinfected with added viruses	to the fifth	1	340987	P	432934
f/2	I	Preinfected with added viruses	to the fifth	1	356067	P	79744663
f/2	I	Preinfected with added viruses	to the first	1	64	P	9999
f/2	I	Preinfected with added viruses	to the first	1	50	P	9999
f/2	I	Preinfected with added viruses	to the first	1	36	P	9999
f/2	I	Preinfected with added viruses	to the fourth	1	38695	P	1069114
f/2	I	Preinfected with added viruses	to the fourth	1	31436	P	9999
f/2	I	Preinfected with added viruses	to the fourth	1	34943	P	1370026
f/2	I	Preinfected with added viruses	to the second	1	419	P	9999
f/2	I	Preinfected with added viruses	to the second	1	398	P	9999
f/2	I	Preinfected with added viruses	to the second	1	392	P	9999
f/2	I	Preinfected with added viruses	to the third	1	3658	P	9999
f/2	I	Preinfected with added viruses	to the third	1	3798	P	9999
f/2	I	Preinfected with added viruses	to the third	1	3184	P	9999
f/2	I	Uninfected	to the fifth	1	506698	P	9999
f/2	I	Uninfected	to the fifth	1	448170	P	9999
f/2	I	Uninfected	to the fifth	1	482638	P	9999
f/2	I	Uninfected	to the first	1	47	P	9999
f/2	I	Uninfected	to the first	1	47	P	9999
f/2	I	Uninfected	to the first	1	70	P	9999
f/2	I	Uninfected	to the fourth	1	44062	P	9999
f/2	I	Uninfected	to the fourth	1	43100	P	9999
f/2	I	Uninfected	to the fourth	1	45541	P	9999
f/2	I	Uninfected	to the second	1	413	P	9999
f/2	I	Uninfected	to the second	1	412	P	9999
f/2	I	Uninfected	to the second	1	396	P	9999
f/2	I	Uninfected	to the third	1	4484	P	9999
f/2	I	Uninfected	to the third	1	4017	P	9999
f/2	I	Uninfected	to the third	1	4645	P	9999
f/2	I	10:1 Co-incubation	to the fifth	2	268465	Q	162850046
f/2	I	10:1 Co-incubation	to the fifth	2	273887	Q	9999
f/2	I	10:1 Co-incubation	to the fifth	2	266697	Q	70868767
f/2	I	10:1 Co-incubation	to the first	2	98	Q	9999
f/2	I	10:1 Co-incubation	to the first	2	98	Q	9999
f/2	I	10:1 Co-incubation	to the first	2	183	Q	9999
f/2	I	10:1 Co-incubation	to the fourth	2	70575	Q	9999
f/2	I	10:1 Co-incubation	to the fourth	2	67955	Q	9999
f/2	I	10:1 Co-incubation	to the fourth	2	73073	Q	9999
f/2	I	10:1 Co-incubation	to the second	2	884	Q	9999
f/2	I	10:1 Co-incubation	to the second	2	749	Q	9999
f/2	I	10:1 Co-incubation	to the second	2	843	Q	9999
f/2	I	10:1 Co-incubation	to the third	2	8291	Q	9999
f/2	I	10:1 Co-incubation	to the third	2	8454	Q	9999
f/2	I	10:1 Co-incubation	to the third	2	8866	Q	9999
f/2	I	Preinfected	to the fifth	2	426664	Q	109161650
f/2	I	Preinfected	to the fifth	2	406554	Q	1868385212
f/2	I	Preinfected	to the fifth	2	486891	Q	9999
f/2	I	Preinfected	to the first	2	137	Q	9999
f/2	I	Preinfected	to the first	2	86	Q	9999
f/2	I	Preinfected	to the first	2	98	Q	9999
f/2	I	Preinfected	to the fourth	2	53036	Q	9999
f/2	I	Preinfected	to the fourth	2	60424	Q	433801
f/2	I	Preinfected	to the fourth	2	72693	Q	9999
f/2	I	Preinfected	to the second	2	543	Q	9999
f/2	I	Preinfected	to the second	2	598	Q	9999
f/2	I	Preinfected	to the second	2	669	Q	9999
f/2	I	Preinfected	to the third	2	5985	Q	9999
f/2	I	Preinfected	to the third	2	6250	Q	9999
f/2	I	Preinfected	to the third	2	8229	Q	9999
f/2	I	Preinfected with added viruses	to the fifth	2	311643	Q	77387852
f/2	I	Preinfected with added viruses	to the fifth	2	324476	Q	1169797
f/2	I	Preinfected with added viruses	to the fifth	2	292891	Q	10062643
f/2	I	Preinfected with added viruses	to the first	2	64	Q	9999
f/2	I	Preinfected with added viruses	to the first	2	44	Q	9999
f/2	I	Preinfected with added viruses	to the first	2	42	Q	9999
f/2	I	Preinfected with added viruses	to the fourth	2	31822	Q	9999
f/2	I	Preinfected with added viruses	to the fourth	2	31844	Q	9999
f/2	I	Preinfected with added viruses	to the fourth	2	26923	Q	9999
f/2	I	Preinfected with added viruses	to the second	2	558	Q	9999
f/2	I	Preinfected with added viruses	to the second	2	487	Q	9999
f/2	I	Preinfected with added viruses	to the second	2	475	Q	9999
f/2	I	Preinfected with added viruses	to the third	2	4064	Q	9999
f/2	I	Preinfected with added viruses	to the third	2	3813	Q	9999
f/2	I	Preinfected with added viruses	to the third	2	3729	Q	9999
f/2	I	Uninfected	to the fifth	2	893672	Q	9999
f/2	I	Uninfected	to the fifth	2	845453	Q	9999
f/2	I	Uninfected	to the fifth	2	1109623	Q	9999
f/2	I	Uninfected	to the first	2	84	Q	9999
f/2	I	Uninfected	to the first	2	99	Q	9999
f/2	I	Uninfected	to the first	2	76	Q	9999
f/2	I	Uninfected	to the fourth	2	86180	Q	9999
f/2	I	Uninfected	to the fourth	2	83112	Q	9999
f/2	I	Uninfected	to the fourth	2	87341	Q	9999
f/2	I	Uninfected	to the second	2	728	Q	9999
f/2	I	Uninfected	to the second	2	815	Q	9999
f/2	I	Uninfected	to the second	2	692	Q	9999
f/2	I	Uninfected	to the third	2	8252	Q	9999
f/2	I	Uninfected	to the third	2	7153	Q	9999
f/2	I	Uninfected	to the third	2	7828	Q	9999
f/2	I	10:1 Co-incubation	to the fifth	3	147958	R	1758699359
f/2	I	10:1 Co-incubation	to the fifth	3	175933	R	9999
f/2	I	10:1 Co-incubation	to the fifth	3	155027	R	123857265
f/2	I	10:1 Co-incubation	to the first	3	254	R	9999
f/2	I	10:1 Co-incubation	to the first	3	158	R	9999
f/2	I	10:1 Co-incubation	to the first	3	329	R	9999
f/2	I	10:1 Co-incubation	to the fourth	3	127706	R	457569971
f/2	I	10:1 Co-incubation	to the fourth	3	114507	R	22121054
f/2	I	10:1 Co-incubation	to the fourth	3	105357	R	4405395
f/2	I	10:1 Co-incubation	to the second	3	2178	R	9999
f/2	I	10:1 Co-incubation	to the second	3	2164	R	9999
f/2	I	10:1 Co-incubation	to the second	3	1931	R	9999
f/2	I	10:1 Co-incubation	to the third	3	22503	R	9999
f/2	I	10:1 Co-incubation	to the third	3	20682	R	9999
f/2	I	10:1 Co-incubation	to the third	3	18718	R	9999
f/2	I	Preinfected	to the fifth	3	289741	R	49815681
f/2	I	Preinfected	to the fifth	3	288679	R	4973254899
f/2	I	Preinfected	to the fifth	3	270270	R	9999
f/2	I	Preinfected	to the first	3	210	R	9999
f/2	I	Preinfected	to the first	3	188	R	9999
f/2	I	Preinfected	to the first	3	170	R	9999
f/2	I	Preinfected	to the fourth	3	100855	R	1703065
f/2	I	Preinfected	to the fourth	3	89625	R	270759186
f/2	I	Preinfected	to the fourth	3	81849	R	9999
f/2	I	Preinfected	to the second	3	1673	R	9999
f/2	I	Preinfected	to the second	3	1360	R	9999
f/2	I	Preinfected	to the second	3	1494	R	9999
f/2	I	Preinfected	to the third	3	17754	R	9999
f/2	I	Preinfected	to the third	3	13581	R	9999
f/2	I	Preinfected	to the third	3	15631	R	9999
f/2	I	Preinfected with added viruses	to the fifth	3	144555	R	215622634
f/2	I	Preinfected with added viruses	to the fifth	3	133274	R	215096
f/2	I	Preinfected with added viruses	to the fifth	3	137655	R	58946474
f/2	I	Preinfected with added viruses	to the first	3	111	R	9999
f/2	I	Preinfected with added viruses	to the first	3	104	R	9999
f/2	I	Preinfected with added viruses	to the first	3	103	R	9999
f/2	I	Preinfected with added viruses	to the fourth	3	25846	R	4768491
f/2	I	Preinfected with added viruses	to the fourth	3	24297	R	9999
f/2	I	Preinfected with added viruses	to the fourth	3	25023	R	9999
f/2	I	Preinfected with added viruses	to the second	3	1101	R	9999
f/2	I	Preinfected with added viruses	to the second	3	938	R	9999
f/2	I	Preinfected with added viruses	to the second	3	862	R	9999
f/2	I	Preinfected with added viruses	to the third	3	6550	R	9999
f/2	I	Preinfected with added viruses	to the third	3	7444	R	9999
f/2	I	Preinfected with added viruses	to the third	3	5905	R	13219987
f/2	I	Uninfected	to the fifth	3	1863169	R	9999
f/2	I	Uninfected	to the fifth	3	1657655	R	9999
f/2	I	Uninfected	to the fifth	3	1893299	R	9999
f/2	I	Uninfected	to the first	3	166	R	9999
f/2	I	Uninfected	to the first	3	228	R	9999
f/2	I	Uninfected	to the first	3	186	R	9999
f/2	I	Uninfected	to the fourth	3	234429	R	9999
f/2	I	Uninfected	to the fourth	3	222679	R	9999
f/2	I	Uninfected	to the fourth	3	214578	R	9999
f/2	I	Uninfected	to the second	3	1690	R	9999
f/2	I	Uninfected	to the second	3	1758	R	9999
f/2	I	Uninfected	to the second	3	1372	R	9999
f/2	I	Uninfected	to the third	3	20205	R	9999
f/2	I	Uninfected	to the third	3	17966	R	9999
f/2	I	Uninfected	to the third	3	19674	R	9999
f/2	I	10:1 Co-incubation	to the fifth	4	30541	S	66915445
f/2	I	10:1 Co-incubation	to the fifth	4	29813	S	2751180
f/2	I	10:1 Co-incubation	to the fifth	4	30424	S	56907652
f/2	I	10:1 Co-incubation	to the first	4	433	S	9999
f/2	I	10:1 Co-incubation	to the first	4	331	S	9999
f/2	I	10:1 Co-incubation	to the first	4	467	S	9999
f/2	I	10:1 Co-incubation	to the fourth	4	105255	S	366658103
f/2	I	10:1 Co-incubation	to the fourth	4	90557	S	55541463
f/2	I	10:1 Co-incubation	to the fourth	4	90897	S	35863850
f/2	I	10:1 Co-incubation	to the second	4	4585	S	9999
f/2	I	10:1 Co-incubation	to the second	4	4209	S	9999
f/2	I	10:1 Co-incubation	to the second	4	4029	S	9999
f/2	I	10:1 Co-incubation	to the third	4	47096	S	9999
f/2	I	10:1 Co-incubation	to the third	4	42624	S	9999
f/2	I	10:1 Co-incubation	to the third	4	40153	S	9999
f/2	I	Preinfected	to the fifth	4	72847	S	167122958
f/2	I	Preinfected	to the fifth	4	64371	S	99517132
f/2	I	Preinfected	to the fifth	4	48905	S	9999
f/2	I	Preinfected	to the first	4	411	S	9999
f/2	I	Preinfected	to the first	4	333	S	9999
f/2	I	Preinfected	to the first	4	361	S	9999
f/2	I	Preinfected	to the fourth	4	79778	S	64259516
f/2	I	Preinfected	to the fourth	4	81862	S	50806780
f/2	I	Preinfected	to the fourth	4	72581	S	9999
f/2	I	Preinfected	to the second	4	3313	S	9999
f/2	I	Preinfected	to the second	4	3256	S	9999
f/2	I	Preinfected	to the second	4	3507	S	9999
f/2	I	Preinfected	to the third	4	35571	S	9999
f/2	I	Preinfected	to the third	4	35259	S	9999
f/2	I	Preinfected	to the third	4	37200	S	9999
f/2	I	Preinfected with added viruses	to the fifth	4	33965	S	101965020
f/2	I	Preinfected with added viruses	to the fifth	4	29986	S	66375620
f/2	I	Preinfected with added viruses	to the fifth	4	25068	S	13135649
f/2	I	Preinfected with added viruses	to the first	4	182	S	1834973
f/2	I	Preinfected with added viruses	to the first	4	193	S	9999
f/2	I	Preinfected with added viruses	to the first	4	140	S	9999
f/2	I	Preinfected with added viruses	to the fourth	4	14625	S	9999
f/2	I	Preinfected with added viruses	to the fourth	4	13420	S	9999
f/2	I	Preinfected with added viruses	to the fourth	4	13697	S	9999
f/2	I	Preinfected with added viruses	to the second	4	1875	S	9999
f/2	I	Preinfected with added viruses	to the second	4	1825	S	9999
f/2	I	Preinfected with added viruses	to the second	4	1606	S	9999
f/2	I	Preinfected with added viruses	to the third	4	10096	S	9999
f/2	I	Preinfected with added viruses	to the third	4	12041	S	9999
f/2	I	Preinfected with added viruses	to the third	4	10217	S	9999
f/2	I	Uninfected	to the fifth	4	2700496	S	9999
f/2	I	Uninfected	to the fifth	4	2678577	S	9999
f/2	I	Uninfected	to the fifth	4	3046950	S	9999
f/2	I	Uninfected	to the first	4	301	S	9999
f/2	I	Uninfected	to the first	4	330	S	9999
f/2	I	Uninfected	to the first	4	314	S	9999
f/2	I	Uninfected	to the fourth	4	517118	S	9999
f/2	I	Uninfected	to the fourth	4	499246	S	9999
f/2	I	Uninfected	to the fourth	4	481730	S	9999
f/2	I	Uninfected	to the second	4	3764	S	9999
f/2	I	Uninfected	to the second	4	3586	S	9999
f/2	I	Uninfected	to the second	4	3700	S	9999
f/2	I	Uninfected	to the third	4	41606	S	9999
f/2	I	Uninfected	to the third	4	41449	S	9999
f/2	I	Uninfected	to the third	4	40860	S	9999
f/2	I	Preinfected	to the fifth	5	26153
f/2	I	Preinfected	to the fifth	5	16417
f/2	I	Preinfected	to the fifth	5	9612
f/2	I	Preinfected	to the first	5	715
f/2	I	Preinfected	to the first	5	678
f/2	I	Preinfected	to the first	5	650
f/2	I	Preinfected	to the fourth	5	46737
f/2	I	Preinfected	to the fourth	5	39300
f/2	I	Preinfected	to the fourth	5	34402
f/2	I	Preinfected	to the second	5	6288
f/2	I	Preinfected	to the second	5	6871
f/2	I	Preinfected	to the second	5	6432
f/2	I	Preinfected	to the third	5	75813
f/2	I	Preinfected	to the third	5	80982
f/2	I	Preinfected	to the third	5	61504
f/2	I	Uninfected	to the fifth	5	4910604
f/2	I	Uninfected	to the fifth	5	3968017
f/2	I	Uninfected	to the fifth	5	4054239
f/2	I	Uninfected	to the first	5	827
f/2	I	Uninfected	to the first	5	964
f/2	I	Uninfected	to the first	5	675
f/2	I	Uninfected	to the fourth	5	1371781
f/2	I	Uninfected	to the fourth	5	1111370
f/2	I	Uninfected	to the fourth	5	1096491
f/2	I	Uninfected	to the second	5	8441
f/2	I	Uninfected	to the second	5	8661
f/2	I	Uninfected	to the second	5	11017
f/2	I	Uninfected	to the third	5	93087
f/2	I	Uninfected	to the third	5	97706
f/2	I	Uninfected	to the third	5	98976
f/2	II	10:1 Co-incubation	to the fifth	1	917471
f/2	II	10:1 Co-incubation	to the fifth	1	787000
f/2	II	10:1 Co-incubation	to the fifth	1	932647
f/2	II	10:1 Co-incubation	to the first	1	74
f/2	II	10:1 Co-incubation	to the first	1	57
f/2	II	10:1 Co-incubation	to the first	1	66
f/2	II	10:1 Co-incubation	to the fourth	1	125059
f/2	II	10:1 Co-incubation	to the fourth	1	151824
f/2	II	10:1 Co-incubation	to the fourth	1	121735
f/2	II	10:1 Co-incubation	to the second	1	790
f/2	II	10:1 Co-incubation	to the second	1	737
f/2	II	10:1 Co-incubation	to the second	1	902
f/2	II	10:1 Co-incubation	to the third	1	8081
f/2	II	10:1 Co-incubation	to the third	1	9221
f/2	II	10:1 Co-incubation	to the third	1	10463
SW	II	10:1 Co-incubation	to the fifth	1	748706
SW	II	10:1 Co-incubation	to the fifth	1	632059
SW	II	10:1 Co-incubation	to the fifth	1	787353
SW	II	10:1 Co-incubation	to the first	1	41
SW	II	10:1 Co-incubation	to the first	1	64
SW	II	10:1 Co-incubation	to the first	1	82
SW	II	10:1 Co-incubation	to the fourth	1	99647
SW	II	10:1 Co-incubation	to the fourth	1	115882
SW	II	10:1 Co-incubation	to the fourth	1	113382
SW	II	10:1 Co-incubation	to the second	1	639
SW	II	10:1 Co-incubation	to the second	1	571
SW	II	10:1 Co-incubation	to the second	1	854
SW	II	10:1 Co-incubation	to the third	1	6044
SW	II	10:1 Co-incubation	to the third	1	6213
SW	II	10:1 Co-incubation	to the third	1	10757
f/2	II	10:1 Co-incubation	to the fifth	2	587176
f/2	II	10:1 Co-incubation	to the fifth	2	407824
f/2	II	10:1 Co-incubation	to the fifth	2	345294
f/2	II	10:1 Co-incubation	to the first	2	49
f/2	II	10:1 Co-incubation	to the first	2	80
f/2	II	10:1 Co-incubation	to the first	2	109
f/2	II	10:1 Co-incubation	to the fourth	2	159294
f/2	II	10:1 Co-incubation	to the fourth	2	200824
f/2	II	10:1 Co-incubation	to the fourth	2	194265
f/2	II	10:1 Co-incubation	to the second	2	707
f/2	II	10:1 Co-incubation	to the second	2	634
f/2	II	10:1 Co-incubation	to the second	2	1322
f/2	II	10:1 Co-incubation	to the third	2	11044
f/2	II	10:1 Co-incubation	to the third	2	12801
f/2	II	10:1 Co-incubation	to the third	2	15838
SW	II	10:1 Co-incubation	to the fifth	2	473765
SW	II	10:1 Co-incubation	to the fifth	2	293647
SW	II	10:1 Co-incubation	to the fifth	2	394529
SW	II	10:1 Co-incubation	to the first	2	51
SW	II	10:1 Co-incubation	to the first	2	43
SW	II	10:1 Co-incubation	to the first	2	90
SW	II	10:1 Co-incubation	to the fourth	2	167735
SW	II	10:1 Co-incubation	to the fourth	2	147941
SW	II	10:1 Co-incubation	to the fourth	2	132294
SW	II	10:1 Co-incubation	to the second	2	522
SW	II	10:1 Co-incubation	to the second	2	815
SW	II	10:1 Co-incubation	to the second	2	605
SW	II	10:1 Co-incubation	to the third	2	10831
SW	II	10:1 Co-incubation	to the third	2	9882
SW	II	10:1 Co-incubation	to the third	2	12529
f/2	II	10:1 Co-incubation	to the fifth	3	50118
f/2	II	10:1 Co-incubation	to the fifth	3	89059
f/2	II	10:1 Co-incubation	to the fifth	3	43882
f/2	II	10:1 Co-incubation	to the first	3	66
f/2	II	10:1 Co-incubation	to the first	3	88
f/2	II	10:1 Co-incubation	to the first	3	37
f/2	II	10:1 Co-incubation	to the fourth	3	107147
f/2	II	10:1 Co-incubation	to the fourth	3	154588
f/2	II	10:1 Co-incubation	to the fourth	3	126471
f/2	II	10:1 Co-incubation	to the second	3	985
f/2	II	10:1 Co-incubation	to the second	3	1185
f/2	II	10:1 Co-incubation	to the second	3	1122
f/2	II	10:1 Co-incubation	to the third	3	18625
f/2	II	10:1 Co-incubation	to the third	3	29750
f/2	II	10:1 Co-incubation	to the third	3	23684
SW	II	10:1 Co-incubation	to the fifth	3	75647
SW	II	10:1 Co-incubation	to the fifth	3	68000
SW	II	10:1 Co-incubation	to the fifth	3	30235
SW	II	10:1 Co-incubation	to the first	3	53
SW	II	10:1 Co-incubation	to the first	3	94
SW	II	10:1 Co-incubation	to the first	3	115
SW	II	10:1 Co-incubation	to the fourth	3	122500
SW	II	10:1 Co-incubation	to the fourth	3	84765
SW	II	10:1 Co-incubation	to the fourth	3	91559
SW	II	10:1 Co-incubation	to the second	3	751
SW	II	10:1 Co-incubation	to the second	3	893
SW	II	10:1 Co-incubation	to the second	3	756
SW	II	10:1 Co-incubation	to the third	3	20140
SW	II	10:1 Co-incubation	to the third	3	22757
SW	II	10:1 Co-incubation	to the third	3	18301
f/2	II	10:1 Co-incubation	to the fifth	4	7176
f/2	II	10:1 Co-incubation	to the fifth	4	11647
f/2	II	10:1 Co-incubation	to the fifth	4	1412
f/2	II	10:1 Co-incubation	to the first	4	94
f/2	II	10:1 Co-incubation	to the first	4	119
f/2	II	10:1 Co-incubation	to the first	4	164
f/2	II	10:1 Co-incubation	to the fourth	4	26000
f/2	II	10:1 Co-incubation	to the fourth	4	52000
f/2	II	10:1 Co-incubation	to the fourth	4	27882
f/2	II	10:1 Co-incubation	to the second	4	1761
f/2	II	10:1 Co-incubation	to the second	4	1659
f/2	II	10:1 Co-incubation	to the second	4	2146
f/2	II	10:1 Co-incubation	to the third	4	55985
f/2	II	10:1 Co-incubation	to the third	4	53588
f/2	II	10:1 Co-incubation	to the third	4	66882
SW	II	10:1 Co-incubation	to the fifth	4	11824
SW	II	10:1 Co-incubation	to the fifth	4	11176
SW	II	10:1 Co-incubation	to the fifth	4	2882
SW	II	10:1 Co-incubation	to the first	4	45
SW	II	10:1 Co-incubation	to the first	4	115
SW	II	10:1 Co-incubation	to the first	4	125
SW	II	10:1 Co-incubation	to the fourth	4	56118
SW	II	10:1 Co-incubation	to the fourth	4	189941
SW	II	10:1 Co-incubation	to the fourth	4	37147
SW	II	10:1 Co-incubation	to the second	4	1176
SW	II	10:1 Co-incubation	to the second	4	1644
SW	II	10:1 Co-incubation	to the second	4	1478
SW	II	10:1 Co-incubation	to the third	4	47684
SW	II	10:1 Co-incubation	to the third	4	35537
SW	II	10:1 Co-incubation	to the third	4	54243
f/2	II	10:1 Co-incubation	to the fifth	5	2294
f/2	II	10:1 Co-incubation	to the fifth	5	3294
f/2	II	10:1 Co-incubation	to the fifth	5	4765
f/2	II	10:1 Co-incubation	to the first	5	228
f/2	II	10:1 Co-incubation	to the first	5	203
f/2	II	10:1 Co-incubation	to the first	5	324
f/2	II	10:1 Co-incubation	to the fourth	5	3000
f/2	II	10:1 Co-incubation	to the fourth	5	6735
f/2	II	10:1 Co-incubation	to the fourth	5	2676
f/2	II	10:1 Co-incubation	to the second	5	3151
f/2	II	10:1 Co-incubation	to the second	5	4073
f/2	II	10:1 Co-incubation	to the second	5	4810
f/2	II	10:1 Co-incubation	to the third	5	136493
f/2	II	10:1 Co-incubation	to the third	5	174154
f/2	II	10:1 Co-incubation	to the third	5	166735
SW	II	10:1 Co-incubation	to the fifth	5	1235
SW	II	10:1 Co-incubation	to the fifth	5	3941
SW	II	10:1 Co-incubation	to the fifth	5	3765
SW	II	10:1 Co-incubation	to the first	5	97
SW	II	10:1 Co-incubation	to the first	5	135
SW	II	10:1 Co-incubation	to the first	5	236
SW	II	10:1 Co-incubation	to the fourth	5	15794
SW	II	10:1 Co-incubation	to the fourth	5	8176
SW	II	10:1 Co-incubation	to the fourth	5	11441
SW	II	10:1 Co-incubation	to the second	5	2132
SW	II	10:1 Co-incubation	to the second	5	2200
SW	II	10:1 Co-incubation	to the second	5	4020
SW	II	10:1 Co-incubation	to the third	5	87382
SW	II	10:1 Co-incubation	to the third	5	117860
SW	II	10:1 Co-incubation	to the third	5	54853
f/2	II	10:1 Co-incubation	to the fifth	7	1765
f/2	II	10:1 Co-incubation	to the fifth	7	1118
f/2	II	10:1 Co-incubation	to the fifth	7	1000
f/2	II	10:1 Co-incubation	to the first	7	637
f/2	II	10:1 Co-incubation	to the first	7	782
f/2	II	10:1 Co-incubation	to the first	7	717
f/2	II	10:1 Co-incubation	to the fourth	7	529
f/2	II	10:1 Co-incubation	to the fourth	7	412
f/2	II	10:1 Co-incubation	to the fourth	7	618
f/2	II	10:1 Co-incubation	to the second	7	17902
f/2	II	10:1 Co-incubation	to the second	7	16293
f/2	II	10:1 Co-incubation	to the second	7	20863
f/2	II	10:1 Co-incubation	to the third	7	767757
f/2	II	10:1 Co-incubation	to the third	7	690493
f/2	II	10:1 Co-incubation	to the third	7	899779
SW	II	10:1 Co-incubation	to the fifth	7	235
SW	II	10:1 Co-incubation	to the fifth	7	412
SW	II	10:1 Co-incubation	to the fifth	7	59
SW	II	10:1 Co-incubation	to the first	7	84
SW	II	10:1 Co-incubation	to the first	7	390
SW	II	10:1 Co-incubation	to the first	7	257
SW	II	10:1 Co-incubation	to the fourth	7	588
SW	II	10:1 Co-incubation	to the fourth	7	382
SW	II	10:1 Co-incubation	to the fourth	7	265
SW	II	10:1 Co-incubation	to the second	7	3785
SW	II	10:1 Co-incubation	to the second	7	8512
SW	II	10:1 Co-incubation	to the second	7	15317
SW	II	10:1 Co-incubation	to the third	7	207059
SW	II	10:1 Co-incubation	to the third	7	282890
SW	II	10:1 Co-incubation	to the third	7	258235
f/2	III	10:1 Co-incubation	to the fifth	1	457147
f/2	III	10:1 Co-incubation	to the first	1	25
f/2	III	10:1 Co-incubation	to the fourth	1	54933
f/2	III	10:1 Co-incubation	to the second	1	323
f/2	III	10:1 Co-incubation	to the third	1	4040
f/2	III	Uninfected	to the fifth	1	450674
f/2	III	Uninfected	to the first	1	12
f/2	III	Uninfected	to the fourth	1	34256
f/2	III	Uninfected	to the second	1	335
f/2	III	Uninfected	to the third	1	3140
f/2	III	10:1 Co-incubation	to the fifth	3	78034
f/2	III	10:1 Co-incubation	to the first	3	57
f/2	III	10:1 Co-incubation	to the fourth	3	32874
f/2	III	10:1 Co-incubation	to the second	3	545
f/2	III	10:1 Co-incubation	to the third	3	13264
f/2	III	Uninfected	to the fifth	3	2617816
f/2	III	Uninfected	to the first	3	74
f/2	III	Uninfected	to the fourth	3	202080
f/2	III	Uninfected	to the second	3	1063
f/2	III	Uninfected	to the third	3	13368
f/2	III	10:1 Co-incubation	to the fifth	5	3613
f/2	III	10:1 Co-incubation	to the first	5	564
f/2	III	10:1 Co-incubation	to the fourth	5	880
f/2	III	10:1 Co-incubation	to the second	5	4376
f/2	III	10:1 Co-incubation	to the third	5	69000
f/2	III	Uninfected	to the fifth	5	5789533
f/2	III	Uninfected	to the first	5	827
f/2	III	Uninfected	to the fourth	5	1492573
f/2	III	Uninfected	to the second	5	6850
f/2	III	Uninfected	to the third	5	131093
f/2	IV	10:1 Co-incubation	to the second	0	256	W	9999	11	0	3	0.141
f/2	IV	10:1 Co-incubation	to the second	0	287	W	9999	3.571428571	0	0	0.141
f/2	IV	10:1 Co-incubation	to the second	0	256	W	9999	13	1	2	0.141
f/2	IV	Preinfected	to the second	0	105	W	9999	9.756097561	0	2.43902439	0.141
f/2	IV	Preinfected	to the second	0	97	W	9999	10.52631579	5.263157895	5.263157895	0.141
f/2	IV	Preinfected	to the second	0	115	W	9999	11.11111111	2.222222222	6.666666667	0.141
f/2	IV	Uninfected	to the second	0	249	W	9999	4.12371134	0	0	0.141
f/2	IV	Uninfected	to the second	0	262	W	9999	3.921568627	0	0.980392157	0.141
f/2	IV	Uninfected	to the second	0	285	W	9999	10.81081081	0	2.702702703	0.141
SW	IV	10:1 Co-incubation	to the second	0	233	W	9999	8.791208791	0	1.098901099	0.141
SW	IV	10:1 Co-incubation	to the second	0	238	W	9999	8.602150538	1.075268817	3.225806452	0.141
SW	IV	10:1 Co-incubation	to the second	0	264	W	9999	3.883495146	0.970873786	1.941747573	0.141
SW	IV	Preinfected	to the second	0	82	W	9999	15.625	0	9.375	0.141
SW	IV	Preinfected	to the second	0	100	W	9999	7.692307692	0	0	0.141
SW	IV	Preinfected	to the second	0	74	W	9999	6.896551724	0	3.448275862	0.141
SW	IV	Uninfected	to the second	0	246	W	9999	3.125	0	0	0.141
SW	IV	Uninfected	to the second	0	297	W	9999	5.172413793	0	0	0.141
SW	IV	Uninfected	to the second	0	282	W	9999	8.181818182	0	0	0.141
f/2	IV	10:1 Co-incubation	to the second	1	358	W	9999	3.007518797	0	0	0.32
f/2	IV	10:1 Co-incubation	to the second	1	328	W	9999	0.819672131	0	0	0.34
f/2	IV	10:1 Co-incubation	to the second	1	349	W	9999	3.846153846	0	0	0.401
f/2	IV	Preinfected	to the second	1	101	W	9999	5.263157895	0	0	0.217
f/2	IV	Preinfected	to the second	1	71	W	9999	0	0	0	0.028
f/2	IV	Preinfected	to the second	1	90	W	9999	20.58823529	0	5.882352941	0.084
f/2	IV	Uninfected	to the second	1	286	W	9999	5.555555556	0	0.925925926	0.345
f/2	IV	Uninfected	to the second	1	331	W	9999	2.43902439	0	0	0.467
f/2	IV	Uninfected	to the second	1	328	W	9999	2.459016393	0	0	0.111
SW	IV	10:1 Co-incubation	to the second	1	302	W	9999	2.631578947	0.877192982	0.877192982	0.312
SW	IV	10:1 Co-incubation	to the second	1	262	W	9999	5.050505051	0	1.01010101	0.249
SW	IV	10:1 Co-incubation	to the second	1	333	W	9999	1.587301587	0.793650794	0.793650794	0.348
SW	IV	Preinfected	to the second	1	123	W	9999	2.127659574	0	0	0.321
SW	IV	Preinfected	to the second	1	105	W	9999	0	0	0	0.231
SW	IV	Preinfected	to the second	1	73	W	9999	7.142857143	0	0	0.118
SW	IV	Uninfected	to the second	1	294	W	9999	0	0	0	0.263
SW	IV	Uninfected	to the second	1	328	W	9999	0.8	0	0.8	0.196
SW	IV	Uninfected	to the second	1	304	W	9999	0.862068966	0.862068966	0.862068966	0.193
f/2	IV	10:1 Co-incubation	to the second	3	2000	W	9999	4.820936639	0	0.826446281
f/2	IV	10:1 Co-incubation	to the second	3	1802	W	9999	2.599388379	0	0.611620795
f/2	IV	10:1 Co-incubation	to the second	3	1686	W	9999	4.738562092	0	0.980392157	0.378
f/2	IV	Preinfected	to the second	3	537	W	9999	7.179487179	0.512820513	1.025641026
f/2	IV	Preinfected	to the second	3	460	W	9999	7.185628743	0	0
f/2	IV	Preinfected	to the second	3	444	W	9999	5.590062112	0	0	0.275
f/2	IV	Uninfected	to the second	3	1890	W	9999	5.247813411	0	0.29154519
f/2	IV	Uninfected	to the second	3	716	W	9999	6.153846154	0	0.769230769
f/2	IV	Uninfected	to the second	3	1587	W	9999	2.777777778	0	0.520833333	0.39
SW	IV	10:1 Co-incubation	to the second	3	1369	W	9999	0.804828974	0	0
SW	IV	10:1 Co-incubation	to the second	3	1113	W	9999	2.722772277	0	0.247524752
SW	IV	10:1 Co-incubation	to the second	3	1311	W	9999	3.361344538	0	0	0.311
SW	IV	Preinfected	to the second	3	252	W	9999	1.111111111	0	0
SW	IV	Preinfected	to the second	3	339	W	9999	4.958677686	0.826446281	2.479338843
SW	IV	Preinfected	to the second	3	384	W	9999	0.729927007	0	0	0.292
SW	IV	Uninfected	to the second	3	1286	W	9999	0.435729847	0	0
SW	IV	Uninfected	to the second	3	1289	W	9999	0.652173913	0	0.217391304
SW	IV	Uninfected	to the second	3	1395	W	9999	0.602409639	0	0	0.282
f/2	IV	10:1 Co-incubation	to the second	6	25460	W	9999	3.54535975	0	0.590893292	0.384
f/2	IV	10:1 Co-incubation	to the second	6	29465	W	9999	3.589127497	0	0.600690794	0.396
f/2	IV	10:1 Co-incubation	to the second	6	25513	W	9999	2.254595907	0	0.416233091	0.332
f/2	IV	Preinfected	to the second	6	5938	W	9999	3.949329359	0	0.298062593	0.382
f/2	IV	Preinfected	to the second	6	6482	W	9999	3.344709898	0	0.136518771	0.374
f/2	IV	Preinfected	to the second	6	6544	W	9999	3.786342123	0	0.540906018	0.337
f/2	IV	Uninfected	to the second	6	28296	W	9999	3.346364347	0	0.375293198	0.332
f/2	IV	Uninfected	to the second	6	27788	W	9999	3.200636943	0	0.429936306	0.333
f/2	IV	Uninfected	to the second	6	26447	W	9999	2.693659026	0	0.451731638	0.258
SW	IV	10:1 Co-incubation	to the second	6	9814	W	9999	1.079447323	0	0	0.15
SW	IV	10:1 Co-incubation	to the second	6	8275	W	9999	1.228878648	0	0	0.182
SW	IV	10:1 Co-incubation	to the second	6	9559	W	9999	1.374113475	0	0.044326241	0.173
SW	IV	Preinfected	to the second	6	1843	W	9999	0.689655172	0	0	0.169
SW	IV	Preinfected	to the second	6	1869	W	9999	1.133786848	0	0.22675737	0.133
SW	IV	Preinfected	to the second	6	2085	W	9999	1.62601626	0	0	0.212
SW	IV	Uninfected	to the second	6	8453	W	9999	0.852130326	0	0	0.141
SW	IV	Uninfected	to the second	6	8305	W	9999	0.765306122	0	0	0.109
SW	IV	Uninfected	to the second	6	7975	W	9999	1.062699256	0	0.053134963	0.142
f/2	IV	10:1 Co-incubation	to the second	9	422865	W	9999	1.854515281	0.001382935	0.106485963	0.385
f/2	IV	10:1 Co-incubation	to the second	9	478298	W	9999	1.98926506	0	0.117375197	0.423
f/2	IV	10:1 Co-incubation	to the second	9	439047	W	9999	1.866084154	0	0.103893336	0.352
f/2	IV	Preinfected	to the second	9	103491	W	9999	2.113352546	0	0.10736283	0.394
f/2	IV	Preinfected	to the second	9	105216	W	9999	2.012005336	0	0.094486438	0.417
f/2	IV	Preinfected	to the second	9	112825	W	9999	3.374280827	0	0.176229721	0.333
f/2	IV	Uninfected	to the second	9	530906	W	9999	1.8604395	0	0.087018781	0.466
f/2	IV	Uninfected	to the second	9	505532	W	9999	1.949193716	0	0.108738403	0.365
f/2	IV	Uninfected	to the second	9	468058	W	9999	1.48054674	0	0.08995727	0.371
SW	IV	10:1 Co-incubation	to the second	9	63948	W	9999	0.752424984	0	0	0.346
SW	IV	10:1 Co-incubation	to the second	9	56388	W	9999	0.750488331	0.010280662	0.030841986	0.303
SW	IV	10:1 Co-incubation	to the second	9	58783	W	9999	0.581854043	0	0	0.241
SW	IV	Preinfected	to the second	9	12968	W	290000	0.625838176	0	0	0.149
SW	IV	Preinfected	to the second	9	12974	W	9999	0.312779267	0	0.089365505	0.146
SW	IV	Preinfected	to the second	9	14754	W	9999	0.47151277	0	0	0.23
SW	IV	Uninfected	to the second	9	57507	W	9999	0.695564516	0	0.02016129	0.194
SW	IV	Uninfected	to the second	9	53751	W	9999	0.506902502	0	0.01078516	0.199
SW	IV	Uninfected	to the second	9	57722	W	9999	0.713066185	0	0.010043186
f/2	IV	10:1 Co-incubation	to the second	12	1915495	W		2.609753341	0	0.086650915	0.324
f/2	IV	10:1 Co-incubation	to the second	12	2031897	W	9999	0.793529991	0	0.028920211	0.392
f/2	IV	10:1 Co-incubation	to the second	12	1982134	W	5351191552	1.180649826	0	0.035367484	0.46
f/2	IV	Preinfected	to the second	12	439320	W	9999	13.32191299	0	0.166611912	0.016
f/2	IV	Preinfected	to the second	12	312330	W	9999	21.7982572	0	0.613942435	0.015
f/2	IV	Preinfected	to the second	12	309959	W	9999	22.3973924	0	0.658551187	0.047
f/2	IV	Uninfected	to the second	12	2405186	W	9999	0.915547593	0	0.049720749	0.454
f/2	IV	Uninfected	to the second	12	2455732	W	9999	0.939942739	0	0.046598322	0.448
f/2	IV	Uninfected	to the second	12	2430866	W	9999	1.184084413	0	0.044106296	0.476
SW	IV	10:1 Co-incubation	to the second	12	134928	W	38212953	5.142114914	0	0.137530562
SW	IV	10:1 Co-incubation	to the second	12	167887	W	442982	2.965919558	0	0.036843721	0.183
SW	IV	10:1 Co-incubation	to the second	12	56309	W	9999	13.71292567	0	0.714024167	0.017
SW	IV	Preinfected	to the second	12	43557	W	8071	2.556213018	0	0	0.309
SW	IV	Preinfected	to the second	12	33247	W	2453890	5.550387597	0	0.062015504	0.114
SW	IV	Preinfected	to the second	12	60722	W	9999	1.222410866	0	0.016977929
SW	IV	Uninfected	to the second	12	191196	W	9999	0.237247924	0	0.048527984	0.412
SW	IV	Uninfected	to the second	12	197804	W	9999	0.286652421	0	0.015635587	0.428
SW	IV	Uninfected	to the second	12	194515	W	9999	0.408098368	0	0.04239983	0.401
f/2	V	10:1 Co-incubation	to the fifth	0	267419	G	243273	9.42466448	0.042781765
f/2	V	10:1 Co-incubation	to the fifth	0	327194	G	9999	7.56406456	0.007155196
f/2	V	10:1 Co-incubation	to the fifth	0	312295	G	9999	9.140750544	0.001181586
f/2	V	10:1 Co-incubation	to the first	0	131	G	9999	70.2970297	10.89108911
f/2	V	10:1 Co-incubation	to the first	0	73	G	9999	39.65517241	1.724137931
f/2	V	10:1 Co-incubation	to the first	0	57	G	9999	30.23255814	11.62790698
f/2	V	10:1 Co-incubation	to the fourth	0	28549	G	9999	7.391355972	0.077178817
f/2	V	10:1 Co-incubation	to the fourth	0	33475	G	9999	7.73989137	0.007543754
f/2	V	10:1 Co-incubation	to the fourth	0	30352	G	9999	7.96304176	0.012157316
f/2	V	10:1 Co-incubation	to the second	0	377	G	9999	12.89398281	0
f/2	V	10:1 Co-incubation	to the second	0	359	G	9999	11.39240506	0.421940928
f/2	V	10:1 Co-incubation	to the second	0	372	G	9999	7.936507937	0.793650794
f/2	V	10:1 Co-incubation	to the third	0	3380	G	9999	8.224674022	0.250752257
f/2	V	10:1 Co-incubation	to the third	0	3532	G	9999	8.042895442	0
f/2	V	10:1 Co-incubation	to the third	0	3400	G	105202	7.433532284	0.162778079
f/2	V	Preinfected	to the fifth	0	288682	G	1111077	9.447444184	0.183838407
f/2	V	Preinfected	to the fifth	0	293109	G	9999	8.549097451	0.352335463
f/2	V	Preinfected	to the fifth	0	318693	G	9999	8.481838543	0.130922626
f/2	V	Preinfected	to the first	0	44	G	9999	25	2.777777778
f/2	V	Preinfected	to the first	0	37	G	9999	18.75	3.125
f/2	V	Preinfected	to the first	0	56	G	9999	33.33333333	4.166666667
f/2	V	Preinfected	to the fourth	0	29820	G	9999	8.031117081	0.134318334
f/2	V	Preinfected	to the fourth	0	34240	G	9999	8.825403568	0.392948173
f/2	V	Preinfected	to the fourth	0	30644	G	9999	8.847523842	0.137883488
f/2	V	Preinfected	to the second	0	375	G	9999	9.061488673	0
f/2	V	Preinfected	to the second	0	348	G	9999	10.56105611	1.98019802
f/2	V	Preinfected	to the second	0	339	G	9999	13.84083045	1.384083045
f/2	V	Preinfected	to the third	0	3090	G	9999	8.570399712	0.108030248
f/2	V	Preinfected	to the third	0	3387	G	9999	9.447128288	0.429414922
f/2	V	Preinfected	to the third	0	3187	G	9999	8.508287293	0.055248619
f/2	V	Preinfected with added viruses	to the fifth	0	290692	G	1473337	7.155101994	0.348608443
f/2	V	Preinfected with added viruses	to the fifth	0	272662	G	9999	7.728822707	0.120207051
f/2	V	Preinfected with added viruses	to the fifth	0	268398	G	264327	8.107035195	0.065749482
f/2	V	Preinfected with added viruses	to the first	0	25	G	9999	22.72727273	4.545454545
f/2	V	Preinfected with added viruses	to the first	0	44	G	9999	15	0
f/2	V	Preinfected with added viruses	to the first	0	30	G	9999	15.38461538	0
f/2	V	Preinfected with added viruses	to the fourth	0	30391	G	9999	8.33058215	0.220094641
f/2	V	Preinfected with added viruses	to the fourth	0	27874	G	9999	7.818192678	0.083617034
f/2	V	Preinfected with added viruses	to the fourth	0	26853	G	9999	7.8983261	0.049597024
f/2	V	Preinfected with added viruses	to the second	0	271	G	9999	9.87654321	0.411522634
f/2	V	Preinfected with added viruses	to the second	0	320	G	9999	8.333333333	0.694444444
f/2	V	Preinfected with added viruses	to the second	0	276	G	9999	8.43373494	0.803212851
f/2	V	Preinfected with added viruses	to the third	0	3077	G	9999	8.641304348	0.543478261
f/2	V	Preinfected with added viruses	to the third	0	2882	G	9999	8.31728918	0.115517905
f/2	V	Preinfected with added viruses	to the third	0	2584	G	9999	8.891752577	0.193298969
f/2	V	Uninfected	to the fifth	0	270200	G	431335	5.277381195	0.221802978
f/2	V	Uninfected	to the fifth	0	239783	G	9999	5.521633702	0.131467469
f/2	V	Uninfected	to the fifth	0	255792	G	9999	5.623212962	0.058244202
f/2	V	Uninfected	to the first	0	39	G	9999	21.21212121	0
f/2	V	Uninfected	to the first	0	38	G	9999	35.29411765	5.882352941
f/2	V	Uninfected	to the first	0	55	G	9999	51.06382979	8.510638298
f/2	V	Uninfected	to the fourth	0	27031	G	9999	5.445124023	0.246347265
f/2	V	Uninfected	to the fourth	0	28446	G	9999	6.287965851	0.320144475
f/2	V	Uninfected	to the fourth	0	23862	G	9999	5.628606565	0.085138587
f/2	V	Uninfected	to the second	0	299	G	9999	11.328125	0
f/2	V	Uninfected	to the second	0	334	G	9999	13.51351351	1.689189189
f/2	V	Uninfected	to the second	0	332	G	9999	18.36734694	2.857142857
f/2	V	Uninfected	to the third	0	3077	G	9999	7.569721116	0.170745589
f/2	V	Uninfected	to the third	0	3038	G	9999	7.148347425	0.461183705
f/2	V	Uninfected	to the third	0	2659	G	9999	6.112054329	0.339558574
SW	V	Preinfected	to the second	0	226	G	9999	8.612440191	0.4784689
SW	V	Preinfected	to the second	0	228	G	9999	10	0
SW	V	Preinfected	to the second	0	222	G	9999	13.17073171	0.487804878
SW	V	Uninfected	to the second	0	226	G	9999	6.698564593	0.4784689
SW	V	Uninfected	to the second	0	231	G	9999	7.511737089	0
SW	V	Uninfected	to the second	0	196	G	9999	9.392265193	1.104972376
f/2	V	10:1 Co-incubation	to the fifth	1	282746	H	16824393	8.102797687	0.209882332
f/2	V	10:1 Co-incubation	to the fifth	1	243772	H	239757936	5.450647103	1.562863269
f/2	V	10:1 Co-incubation	to the fifth	1	215938	H	16550723	8.480359278	0.288705491
f/2	V	10:1 Co-incubation	to the first	1	110	H	9999	45.97701149	6.896551724
f/2	V	10:1 Co-incubation	to the first	1	54	H	9999	23.25581395	6.976744186
f/2	V	10:1 Co-incubation	to the first	1	46	H	9999	17.64705882	0
f/2	V	10:1 Co-incubation	to the fourth	1	38870	H	9999	3.242921336	0.097450057
f/2	V	10:1 Co-incubation	to the fourth	1	36933	H	9999	2.770673487	0.485933504
f/2	V	10:1 Co-incubation	to the fourth	1	30581	H	9999	3.124839125	0.15958816
f/2	V	10:1 Co-incubation	to the second	1	434	H	9999	11.04651163	1.744186047
f/2	V	10:1 Co-incubation	to the second	1	500	H	9999	6.297229219	0.755667506
f/2	V	10:1 Co-incubation	to the second	1	372	H	9999	3.597122302	0
f/2	V	10:1 Co-incubation	to the third	1	4194	H	9999	3.702588802	0.120409392
f/2	V	10:1 Co-incubation	to the third	1	3970	H	9999	2.73592387	0.356859635
f/2	V	10:1 Co-incubation	to the third	1	3282	H	9999	2.839600921	0.153491942
f/2	V	Preinfected	to the fifth	1	192236	H	5889846	5	1.044568245
f/2	V	Preinfected	to the fifth	1	212510	H	13818798	4.339874144	0.161195325
f/2	V	Preinfected	to the fifth	1	209859	H	1230019	5.450834051	1.317258317
f/2	V	Preinfected	to the first	1	43	H	9999	12.5	6.25
f/2	V	Preinfected	to the first	1	36	H	9999	3.703703704	0
f/2	V	Preinfected	to the first	1	58	H	9999	32.55813953	4.651162791
f/2	V	Preinfected	to the fourth	1	28203	H	9999	4.165183339	0.45093153
f/2	V	Preinfected	to the fourth	1	27418	H	9999	4.324843825	0.156174916
f/2	V	Preinfected	to the fourth	1	28226	H	9999	4.126156035	0.320132796
f/2	V	Preinfected	to the second	1	307	H	9999	3.930131004	0
f/2	V	Preinfected	to the second	1	325	H	9999	5.668016194	1.619433198
f/2	V	Preinfected	to the second	1	312	H	9999	8.154506438	0.858369099
f/2	V	Preinfected	to the third	1	3024	H	9999	4.20540062	0.664010624
f/2	V	Preinfected	to the third	1	2921	H	9999	4.465493911	0.180423996
f/2	V	Preinfected	to the third	1	2707	H	9999	3.857566766	0.296735905
f/2	V	Preinfected with added viruses	to the fifth	1	174729	H	90362541	5.40520556	0.702454895
f/2	V	Preinfected with added viruses	to the fifth	1	150648	H	2183720	5.773149196	0.701833824
f/2	V	Preinfected with added viruses	to the fifth	1	147597	H	2815753	6.958194529	2.223994745
f/2	V	Preinfected with added viruses	to the first	1	35	H	9999	22.22222222	7.407407407
f/2	V	Preinfected with added viruses	to the first	1	30	H	9999	18.18181818	9.090909091
f/2	V	Preinfected with added viruses	to the first	1	28	H	9999	15	10
f/2	V	Preinfected with added viruses	to the fourth	1	25849	H	9999	3.948519305	0.712232913
f/2	V	Preinfected with added viruses	to the fourth	1	24563	H	9999	3.721188559	0.374895862
f/2	V	Preinfected with added viruses	to the fourth	1	26846	H	9999	4.062943377	0.954469238
f/2	V	Preinfected with added viruses	to the second	1	314	H	9999	3.703703704	0.823045267
f/2	V	Preinfected with added viruses	to the second	1	326	H	9999	3.765690377	0.418410042
f/2	V	Preinfected with added viruses	to the second	1	317	H	9999	8.733624454	2.183406114
f/2	V	Preinfected with added viruses	to the third	1	2798	H	9999	3.416435826	0.738688827
f/2	V	Preinfected with added viruses	to the third	1	2261	H	9999	2.172601086	0.362100181
f/2	V	Preinfected with added viruses	to the third	1	2537	H	9999	3.711790393	0.927947598
f/2	V	Uninfected	to the fifth	1	240764	H	9999	2.903619357	0.322624373
f/2	V	Uninfected	to the fifth	1	263598	H	9999	3.365664649	2.314685846
f/2	V	Uninfected	to the fifth	1	279330	H	9999	3.367369644	0.578534873
f/2	V	Uninfected	to the first	1	25	H	9999	15.78947368	10.52631579
f/2	V	Uninfected	to the first	1	51	H	9999	18.42105263	7.894736842
f/2	V	Uninfected	to the first	1	44	H	9999	21.875	6.25
f/2	V	Uninfected	to the fourth	1	24869	H	9999	2.230971129	0.485564304
f/2	V	Uninfected	to the fourth	1	26328	H	9999	2.865111562	0.988843813
f/2	V	Uninfected	to the fourth	1	28874	H	9999	2.638922108	0.613888225
f/2	V	Uninfected	to the second	1	287	H	9999	3.181818182	0.909090909
f/2	V	Uninfected	to the second	1	332	H	9999	2.81124498	1.606425703
f/2	V	Uninfected	to the second	1	355	H	9999	6.614785992	1.945525292
f/2	V	Uninfected	to the third	1	2858	H	9999	2.603928735	0.365463682
f/2	V	Uninfected	to the third	1	2884	H	9999	3.425925926	1.435185185
f/2	V	Uninfected	to the third	1	2913	H	9999	2.702702703	0.61640588
SW	V	Preinfected	to the second	1	274	H	9999	5.472636816	0.497512438
SW	V	Preinfected	to the second	1	299	H	9999	3.652968037	0.913242009
SW	V	Preinfected	to the second	1	258	H	9999	3.703703704	0
SW	V	Uninfected	to the second	1	297	H	9999	1.376146789	0
SW	V	Uninfected	to the second	1	302	H	9999	5.882352941	0
SW	V	Uninfected	to the second	1	296	H	9999	4.147465438	0.460829493
f/2	V	10:1 Co-incubation	to the fifth	2	161631	I	6214155	11.04177731	1.911842804
f/2	V	10:1 Co-incubation	to the fifth	2	176724	I	16891826	10.53668244	3.023534428
f/2	V	10:1 Co-incubation	to the fifth	2	152515	I	4622011	8.817516922	1.467314769
f/2	V	10:1 Co-incubation	to the first	2	133	I	9999	12.90322581	0
f/2	V	10:1 Co-incubation	to the first	2	109	I	9999	7.692307692	2.197802198
f/2	V	10:1 Co-incubation	to the first	2	68	I	9999	6.896551724	1.724137931
f/2	V	10:1 Co-incubation	to the fourth	2	77320	I	9999	2.10312076	0.407055631
f/2	V	10:1 Co-incubation	to the fourth	2	75475	I	9999	1.992154998	0.582431951
f/2	V	10:1 Co-incubation	to the fourth	2	74524	I	9999	1.250435793	0.171993027
f/2	V	10:1 Co-incubation	to the second	2	791	I	9999	3.616636528	0.904159132
f/2	V	10:1 Co-incubation	to the second	2	821	I	9999	3.644314869	1.020408163
f/2	V	10:1 Co-incubation	to the second	2	755	I	9999	2.140672783	0.152905199
f/2	V	10:1 Co-incubation	to the third	2	7651	I	9999	2.299925206	0.224382947
f/2	V	10:1 Co-incubation	to the third	2	8722	I	9999	2.073732719	0.576036866
f/2	V	10:1 Co-incubation	to the third	2	7828	I	9999	1.044432643	0.265533723
f/2	V	Preinfected	to the fifth	2	118693	I	2286060	4.9685178	1.45623825
f/2	V	Preinfected	to the fifth	2	88764	I	44470667	5.094260896	0.356560331
f/2	V	Preinfected	to the fifth	2	92163	I	3437793	4.818319455	0.89326268
f/2	V	Preinfected	to the first	2	57	I	9999	3.921568627	1.960784314
f/2	V	Preinfected	to the first	2	50	I	9999	4.651162791	4.651162791
f/2	V	Preinfected	to the first	2	51	I	9999	10.63829787	0
f/2	V	Preinfected	to the fourth	2	43339	I	144689	2.884929716	0.384112455
f/2	V	Preinfected	to the fourth	2	35724	I	340558	2.064090481	0.065975495
f/2	V	Preinfected	to the fourth	2	37678	I	9999	1.962781224	0.18516804
f/2	V	Preinfected	to the second	2	567	I	461548	1.458333333	0.416666667
f/2	V	Preinfected	to the second	2	442	I	9999	2.538071066	0
f/2	V	Preinfected	to the second	2	501	I	9999	3.944315545	0.464037123
f/2	V	Preinfected	to the third	2	5282	I	9999	1.824034335	0.214592275
f/2	V	Preinfected	to the third	2	4342	I	9999	2.067717757	0.12923236
f/2	V	Preinfected	to the third	2	4781	I	9999	3.088521401	0.559338521
f/2	V	Preinfected with added viruses	to the fifth	2	118526	I	7836794	8.296640913	1.356927252
f/2	V	Preinfected with added viruses	to the fifth	2	106860	I	11054414	13.36684353	2.572217568
f/2	V	Preinfected with added viruses	to the fifth	2	84344	I	4232657	11.19311679	1.594506058
f/2	V	Preinfected with added viruses	to the first	2	64	I	9999	13.79310345	8.620689655
f/2	V	Preinfected with added viruses	to the first	2	61	I	9999	8.695652174	4.347826087
f/2	V	Preinfected with added viruses	to the first	2	41	I	285598	19.35483871	0
f/2	V	Preinfected with added viruses	to the fourth	2	32929	I	600994	3.88736606	0.373785198
f/2	V	Preinfected with added viruses	to the fourth	2	40400	I	9999	5.104846321	1.649636834
f/2	V	Preinfected with added viruses	to the fourth	2	31869	I	9999	4.883271531	0.919204053
f/2	V	Preinfected with added viruses	to the second	2	521	I	9999	2.100840336	0.210084034
f/2	V	Preinfected with added viruses	to the second	2	544	I	9999	3.170731707	0.243902439
f/2	V	Preinfected with added viruses	to the second	2	458	I	9999	3.87409201	0.484261501
f/2	V	Preinfected with added viruses	to the third	2	5164	I	9999	2.012711864	0.169491525
f/2	V	Preinfected with added viruses	to the third	2	5150	I	9999	3.888745815	0.87561164
f/2	V	Preinfected with added viruses	to the third	2	4446	I	9999	3.069628151	0.474170202
f/2	V	Uninfected	to the fifth	2	728747	I	9999	2.354819397	6.358392489
f/2	V	Uninfected	to the fifth	2	638141	I	9999	2.574002574	1.234491634
f/2	V	Uninfected	to the fifth	2	644202	I	9999	2.718047838	13.53889828
f/2	V	Uninfected	to the first	2	96	I	9999	4.347826087	0
f/2	V	Uninfected	to the first	2	76	I	9999	17.24137931	3.448275862
f/2	V	Uninfected	to the first	2	82	I	9999	15.87301587	4.761904762
f/2	V	Uninfected	to the fourth	2	75572	I	9999	2.144297147	1.279858269
f/2	V	Uninfected	to the fourth	2	66445	I	9999	1.997429052	0.588351627
f/2	V	Uninfected	to the fourth	2	68463	I	9999	2.753307442	3.621609674
f/2	V	Uninfected	to the second	2	789	I	9999	3.157894737	2.456140351
f/2	V	Uninfected	to the second	2	733	I	9999	4.301075269	0.716845878
f/2	V	Uninfected	to the second	2	646	I	9999	2.409638554	1.807228916
f/2	V	Uninfected	to the third	2	7845	I	9999	2.401129944	1.182909605
f/2	V	Uninfected	to the third	2	6795	I	9999	1.74047573	0.792883388
f/2	V	Uninfected	to the third	2	6318	I	9999	2.997331144	2.340381852
SW	V	Preinfected	to the second	2	628	I	9999	2.742616034	1.054852321
SW	V	Preinfected	to the second	2	491	I	9999	3.773584906	1.078167116
SW	V	Preinfected	to the second	2	486	I	9999	3.269754768	1.36239782
SW	V	Uninfected	to the second	2	597	I	9999	4.4345898	1.77383592
SW	V	Uninfected	to the second	2	581	I	9999	5.011389522	1.366742597
SW	V	Uninfected	to the second	2	555	I	9999	2.14797136	0.477326969
f/2	V	10:1 Co-incubation	to the fifth	3	77829	J	3215651	27.39323974	7.264100181
f/2	V	10:1 Co-incubation	to the fifth	3	79214	J	3897868	32.6765031	11.60667083
f/2	V	10:1 Co-incubation	to the fifth	3	78340	J	5899277	32.04268581	10.12843517
f/2	V	10:1 Co-incubation	to the first	3	209	J	9999	9.696969697	4.242424242
f/2	V	10:1 Co-incubation	to the first	3	162	J	9999	7.633587786	1.526717557
f/2	V	10:1 Co-incubation	to the first	3	186	J	9999	4.697986577	0
f/2	V	10:1 Co-incubation	to the fourth	3	117000	J	650268	3.336370341	1.00655126
f/2	V	10:1 Co-incubation	to the fourth	3	128596	J	2374127	3.67102848	3.414451221
f/2	V	10:1 Co-incubation	to the fourth	3	117189	J	10822527	4.175084175	1.195286195
f/2	V	10:1 Co-incubation	to the second	3	1664	J	9999	3.890160183	0.839054157
f/2	V	10:1 Co-incubation	to the second	3	1742	J	9999	2.901627742	0.42462845
f/2	V	10:1 Co-incubation	to the second	3	1534	J	9999	1.785714286	0.243506494
f/2	V	10:1 Co-incubation	to the third	3	17478	J	9999	1.760041823	0.435653917
f/2	V	10:1 Co-incubation	to the third	3	16640	J	9999	2.608218175	0.60400842
f/2	V	10:1 Co-incubation	to the third	3	15822	J	9999	1.932668329	0.607855362
f/2	V	Preinfected	to the fifth	3	76001	J	7757265	25.56653394	8.921987907
f/2	V	Preinfected	to the fifth	3	70709	J	13118584	24.10788382	7.178423237
f/2	V	Preinfected	to the fifth	3	74401	J	12456341	32.95115136	9.124193082
f/2	V	Preinfected	to the first	3	120	J	9999	2.040816327	0
f/2	V	Preinfected	to the first	3	123	J	9999	1.941747573	0
f/2	V	Preinfected	to the first	3	111	J	9999	5.319148936	2.127659574
f/2	V	Preinfected	to the fourth	3	53168	J	8540588	8.076076264	4.164519605
f/2	V	Preinfected	to the fourth	3	53090	J	7931402	7.294832827	1.526664825
f/2	V	Preinfected	to the fourth	3	47541	J	11147662	10.10253317	3.045838359
f/2	V	Preinfected	to the second	3	1292	J	9999	2.743614002	0.567644276
f/2	V	Preinfected	to the second	3	1111	J	9999	1.935483871	0.215053763
f/2	V	Preinfected	to the second	3	1142	J	9999	2.895553257	0.206825233
f/2	V	Preinfected	to the third	3	12420	J	9999	2.033449645	1.215256888
f/2	V	Preinfected	to the third	3	11218	J	9999	1.726167124	0.183078331
f/2	V	Preinfected	to the third	3	10430	J	9999	2.783505155	0.463917526
f/2	V	Preinfected with added viruses	to the fifth	3	59433	J	7531015	39.83909416	13.94517282
f/2	V	Preinfected with added viruses	to the fifth	3	56140	J	55535909	39.71156322	12.27143961
f/2	V	Preinfected with added viruses	to the fifth	3	64068	J	7757265	37.88259479	13.43079032
f/2	V	Preinfected with added viruses	to the first	3	101	J	9999	4.761904762	1.19047619
f/2	V	Preinfected with added viruses	to the first	3	111	J	9999	8.791208791	2.197802198
f/2	V	Preinfected with added viruses	to the first	3	103	J	351843	7.954545455	2.272727273
f/2	V	Preinfected with added viruses	to the fourth	3	31790	J	3239535	17.55891037	6.946688207
f/2	V	Preinfected with added viruses	to the fourth	3	40272	J	1689157	11.69448932	1.759109675
f/2	V	Preinfected with added viruses	to the fourth	3	35784	J	9999	12.70831203	5.163071261
f/2	V	Preinfected with added viruses	to the second	3	1037	J	9999	3.600464576	0.580720093
f/2	V	Preinfected with added viruses	to the second	3	1096	J	9999	3.448275862	0.111234705
f/2	V	Preinfected with added viruses	to the second	3	973	J	9999	3.468208092	1.156069364
f/2	V	Preinfected with added viruses	to the third	3	9978	J	9999	3.02922731	0.745473908
f/2	V	Preinfected with added viruses	to the third	3	11173	J	9999	2.238612836	0.530538302
f/2	V	Preinfected with added viruses	to the third	3	9661	J	9999	2.771887307	1.045137837
f/2	V	Uninfected	to the fifth	3	1298270	J	9999	2.070807198	0.732338826
f/2	V	Uninfected	to the fifth	3	1294763	J	9999	2.627846127	0.815479992
f/2	V	Uninfected	to the fifth	3	1152633	J	9999	2.545626868	0.241196627
f/2	V	Uninfected	to the first	3	145	J	9999	7.56302521	0.840336134
f/2	V	Uninfected	to the first	3	159	J	9999	5.147058824	1.470588235
f/2	V	Uninfected	to the first	3	149	J	9999	10	1.538461538
f/2	V	Uninfected	to the fourth	3	149923	J	9999	2.448520099	0.478446456
f/2	V	Uninfected	to the fourth	3	160767	J	9999	2.717156316	0.732767449
f/2	V	Uninfected	to the fourth	3	146789	J	9999	1.979820146	0.219449944
f/2	V	Uninfected	to the second	3	1454	J	9999	2.707930368	0.096711799
f/2	V	Uninfected	to the second	3	1553	J	9999	3.967538323	0.81154193
f/2	V	Uninfected	to the second	3	1382	J	9999	3.988035892	0.598205384
f/2	V	Uninfected	to the third	3	15155	J	9999	1.786542923	0.290023202
f/2	V	Uninfected	to the third	3	14643	J	9999	2.286071205	0.624609619
f/2	V	Uninfected	to the third	3	12691	J	9999	2.0002759	0.248310112
SW	V	Preinfected	to the second	3	836	J	9999	2	0.4
SW	V	Preinfected	to the second	3	777	J	9999	2.582496413	0.286944046
SW	V	Preinfected	to the second	3	791	J	9999	3.007518797	0.902255639
SW	V	Uninfected	to the second	3	1027	J	9999	3.125	0.462962963
SW	V	Uninfected	to the second	3	980	J	9999	3.398058252	0.242718447
SW	V	Uninfected	to the second	3	900	J	9999	3.434610304	0.264200793
f/2	V	10:1 Co-incubation	to the fifth	5	11641	F	699933	89.56582633	30.62558357
f/2	V	10:1 Co-incubation	to the fifth	5	11373	F	5531338	91.63135593	54.02542373
f/2	V	10:1 Co-incubation	to the fifth	5	11783	F	9999	89.11042945	35.0204499
f/2	V	10:1 Co-incubation	to the first	5	652	F	9999	3.333333333	0
f/2	V	10:1 Co-incubation	to the first	5	696	F	9999	4.329004329	0.865800866
f/2	V	10:1 Co-incubation	to the first	5	658	F	9999	5.333333333	0.444444444
f/2	V	10:1 Co-incubation	to the fourth	5	28696	F	10082788	46.5719697	10.28409091
f/2	V	10:1 Co-incubation	to the fourth	5	36837	F	36701947	43.05805397	10.00817661
f/2	V	10:1 Co-incubation	to the fourth	5	36269	F	9999	42.29280877	6.320541761
f/2	V	10:1 Co-incubation	to the second	5	6141	F	9999	2.123893805	0
f/2	V	10:1 Co-incubation	to the second	5	6548	F	9999	4.231830727	0.735970561
f/2	V	10:1 Co-incubation	to the second	5	6211	F	9999	6.214689266	0.941619586
f/2	V	10:1 Co-incubation	to the third	5	68891	F	9999	1.91700852	0.276112338
f/2	V	10:1 Co-incubation	to the third	5	70904	F	9999	4.129141886	0.671197961
f/2	V	10:1 Co-incubation	to the third	5	63977	F	9999	4.570383912	0.740402194
f/2	V	Preinfected	to the fifth	5	11525	F	2490366	88.52941176	32.74509804
f/2	V	Preinfected	to the fifth	5	5938	F	9999	79.5432921	11.79828735
f/2	V	Preinfected	to the fifth	5	9488	F	3586690	82.00514139	6.16966581
f/2	V	Preinfected	to the first	5	390	F	9999	7.246376812	0
f/2	V	Preinfected	to the first	5	329	F	9999	5.555555556	0
f/2	V	Preinfected	to the first	5	411	F	9999	8.695652174	0.724637681
f/2	V	Preinfected	to the fourth	5	10051	F	1275872	50.59021922	3.260258572
f/2	V	Preinfected	to the fourth	5	14250	F	9999	49.20838682	2.6957638
f/2	V	Preinfected	to the fourth	5	15470	F	1155843	44.63255098	0.961908426
f/2	V	Preinfected	to the second	5	4113	F	920195	5.288461538	0.480769231
f/2	V	Preinfected	to the second	5	3518	F	9999	4.852686308	0.173310225
f/2	V	Preinfected	to the second	5	3780	F	9999	4.094488189	0.157480315
f/2	V	Preinfected	to the third	5	43571	F	9999	4.823651452	0.389004149
f/2	V	Preinfected	to the third	5	43756	F	9999	4.473244147	0.09754738
f/2	V	Preinfected	to the third	5	42893	F	9999	4.024424091	0.263669165
f/2	V	Preinfected with added viruses	to the fifth	5	5548	F	2855451	69.527897	3.433476395
f/2	V	Preinfected with added viruses	to the fifth	5	12655	F	9999	85.98214286	39.64285714
f/2	V	Preinfected with added viruses	to the fifth	5	9620	F	1366195	82.03389831	30.05649718
f/2	V	Preinfected with added viruses	to the first	5	297	F	9999	10.47619048	0
f/2	V	Preinfected with added viruses	to the first	5	332	F	9999	8.196721311	3.278688525
f/2	V	Preinfected with added viruses	to the first	5	326	F	9999	3.603603604	0
f/2	V	Preinfected with added viruses	to the fourth	5	8702	F	1614830	40.62927497	0
f/2	V	Preinfected with added viruses	to the fourth	5	12015	F	500989	53.10344828	6.269592476
f/2	V	Preinfected with added viruses	to the fourth	5	10036	F	155428	49.38628159	3.249097473
f/2	V	Preinfected with added viruses	to the second	5	3356	F	9999	5.555555556	0
f/2	V	Preinfected with added viruses	to the second	5	3630	F	9999	4.291417166	0.698602794
f/2	V	Preinfected with added viruses	to the second	5	3380	F	9999	5.684454756	0.580046404
f/2	V	Preinfected with added viruses	to the third	5	39268	F	9999	4.380779142	0.090950432
f/2	V	Preinfected with added viruses	to the third	5	40326	F	9999	4.384546271	0.539083558
f/2	V	Preinfected with added viruses	to the third	5	27995	F	9999	3.16443409	0.194137061
f/2	V	Uninfected	to the fifth	5	2982306	F	9999	2.454082116	0.021302111
f/2	V	Uninfected	to the fifth	5	3046765	F	9999	3.195949298	0.082937895
f/2	V	Uninfected	to the fifth	5	3016551	F	9999	3.301934952	0.738511104
f/2	V	Uninfected	to the first	5	612	F	9999	6.603773585	0.471698113
f/2	V	Uninfected	to the first	5	753	F	9999	3.787878788	0.378787879
f/2	V	Uninfected	to the first	5	517	F	9999	8.152173913	1.630434783
f/2	V	Uninfected	to the fourth	5	765929	F	9999	2.775559105	0.170496436
f/2	V	Uninfected	to the fourth	5	798508	F	9999	4.050343911	0.397375874
f/2	V	Uninfected	to the fourth	5	857338	F	9999	3.054816392	3.825172964
f/2	V	Uninfected	to the second	5	5625	F	9999	4.205128205	0.205128205
f/2	V	Uninfected	to the second	5	5779	F	9999	6.052631579	1.118421053
f/2	V	Uninfected	to the second	5	6208	F	9999	3.438914027	0.633484163
f/2	V	Uninfected	to the third	5	56473	F	9999	3.732207315	0.340529864
f/2	V	Uninfected	to the third	5	87635	F	9999	7.643186307	1.882817643
f/2	V	Uninfected	to the third	5	71253	F	9999	2.822676023	1.190570054
SW	V	Preinfected	to the second	5	3012	F	9999	1.737451737	0
SW	V	Preinfected	to the second	5	2994	F	9999	2.427184466	0.097087379
SW	V	Preinfected	to the second	5	2579	F	9999	0.876232202	0
SW	V	Uninfected	to the second	5	3364	F	9999	1.427371956	0
SW	V	Uninfected	to the second	5	3825	F	9999	0.664697194	0
SW	V	Uninfected	to the second	5	2853	F	9999	1.881188119	0.099009901
f/2	V	10:1 Co-incubation	to the fifth	8	10169	D	4698906	95.5	46.08333333
f/2	V	10:1 Co-incubation	to the fifth	8	4144	D	74532093	94.27402863	57.2597137
f/2	V	10:1 Co-incubation	to the fifth	8	12422	D	9999	96.32199861	68.77168633
f/2	V	10:1 Co-incubation	to the first	8	6555	D	9999	3.232062056	0.129282482
f/2	V	10:1 Co-incubation	to the first	8	7254	D	9999	2.920560748	0.058411215
f/2	V	10:1 Co-incubation	to the first	8	9228	D	9999	1.774871555	0
f/2	V	10:1 Co-incubation	to the fourth	8	10712	D	3026570	97.09915612	32.38396624
f/2	V	10:1 Co-incubation	to the fourth	8	8797	D	48809737	96.40333976	28.70905588
f/2	V	10:1 Co-incubation	to the fourth	8	12943	D	9999	97.95737123	36.98934281
f/2	V	10:1 Co-incubation	to the second	8	78674	D	9999	2.590617763	0.129261593
f/2	V	10:1 Co-incubation	to the second	8	79254	D	9999	2.635799829	0.080196749
f/2	V	10:1 Co-incubation	to the second	8	89422	D	9999	1.436421479	0.062662682
f/2	V	10:1 Co-incubation	to the third	8	719288	D	2802675608	4.331024082	0.429646386
f/2	V	10:1 Co-incubation	to the third	8	821576	D	206878117	2.409073092	0.115528232
f/2	V	10:1 Co-incubation	to the third	8	631747	D	884152725	5.807648921	0.22833958
f/2	V	Preinfected	to the fifth	8	11354	D	2903537	95.47934528	65.86126267
f/2	V	Preinfected	to the fifth	8	17040	D	9999	97.15281813	51.19116793
f/2	V	Preinfected	to the fifth	8	12286	D	620103	95.81395349	48.13953488
f/2	V	Preinfected	to the first	8	6164	D	9999	1.651112706	0.071787509
f/2	V	Preinfected	to the first	8	5391	D	9999	2.479338843	0.275482094
f/2	V	Preinfected	to the first	8	5219	D	9999	2.919708029	0.547445255
f/2	V	Preinfected	to the fourth	8	5038	D	3786832	87.70491803	27.86885246
f/2	V	Preinfected	to the fourth	8	8782	D	9999	95.26493799	22.77339346
f/2	V	Preinfected	to the fourth	8	5917	D	756789	92.38197425	23.81974249
f/2	V	Preinfected	to the second	8	59923	D	9999	1.959239933	0.157526829
f/2	V	Preinfected	to the second	8	53043	D	9999	2.339472374	0.174216028
f/2	V	Preinfected	to the second	8	52990	D	9999	3.762281332	0.491253295
f/2	V	Preinfected	to the third	8	389274	D	5818104579	7.843048104	0.929041254
f/2	V	Preinfected	to the third	8	361257	D	9999	10.03919204	1.430646532
f/2	V	Preinfected	to the third	8	489683	D	1097104608	11.07552674	3.14554295
f/2	V	Preinfected with added viruses	to the fifth	8	15171	D	44922097	96.54739485	48.96421846
f/2	V	Preinfected with added viruses	to the fifth	8	13185	D	9999	95.08426966	50.56179775
f/2	V	Preinfected with added viruses	to the fifth	8	11661	D	9357983	95.86523737	44.56355283
f/2	V	Preinfected with added viruses	to the first	8	5724	D	9999	2.911813644	0.083194676
f/2	V	Preinfected with added viruses	to the first	8	4833	D	9999	2.490421456	0.191570881
f/2	V	Preinfected with added viruses	to the first	8	4165	D	9999	2.250803859	0
f/2	V	Preinfected with added viruses	to the fourth	8	5781	D	1824179	79.57166392	17.13344316
f/2	V	Preinfected with added viruses	to the fourth	8	5340	D	1998566	92.94797688	17.80346821
f/2	V	Preinfected with added viruses	to the fourth	8	5705	D	1387120	89.51486698	12.20657277
f/2	V	Preinfected with added viruses	to the second	8	64138	D	9999	2.115970005	0.155913579
f/2	V	Preinfected with added viruses	to the second	8	55708	D	9999	2.484833375	0.241003906
f/2	V	Preinfected with added viruses	to the second	8	47875	D	9999	2.387168967	0.158522939
f/2	V	Preinfected with added viruses	to the third	8	243229	D	1491488381	15.27467794	1.315634911
f/2	V	Preinfected with added viruses	to the third	8	277864	D	1052506577	14.06229173	2.194872706
f/2	V	Preinfected with added viruses	to the third	8	41149	D	152174793	43.48329235	2.589324461
f/2	V	Uninfected	to the fifth	8	6820373	D	9999	1.565847088	0.022862709
f/2	V	Uninfected	to the fifth	8	5552585	D	9999	3.248468449	0.006149629
f/2	V	Uninfected	to the fifth	8	5736536	D	9999	1.720488348	0.017120836
f/2	V	Uninfected	to the first	8	8657	D	9999	2.59422418	0
f/2	V	Uninfected	to the first	8	7776	D	9999	3.397804496	0.052273915
f/2	V	Uninfected	to the first	8	7138	D	9999	2.564102564	0.062539087
f/2	V	Uninfected	to the fourth	8	3539898	D	9999	2.374864738	0.088578624
f/2	V	Uninfected	to the fourth	8	3319967	D	9999	2.748092351	0.009305606
f/2	V	Uninfected	to the fourth	8	3465750	D	9999	2.454117332	0.087591843
f/2	V	Uninfected	to the second	8	102977	D	9999	2.216492017	0.148131892
f/2	V	Uninfected	to the second	8	84967	D	9999	2.994928715	0.019136925
f/2	V	Uninfected	to the second	8	84548	D	9999	2.457054351	0.119684596
f/2	V	Uninfected	to the third	8	1058347	D	9999	1.65592345	0.400368339
f/2	V	Uninfected	to the third	8	1045740	D	9999	1.806788674	0.040427285
f/2	V	Uninfected	to the third	8	911304	D	9999	2.292634178	0.150882762
SW	V	Preinfected	to the second	8	11133	D	9999	0.136091453	0.027218291
SW	V	Preinfected	to the second	8	10870	D	9999	0	0.02787845
SW	V	Preinfected	to the second	8	10206	D	9999	0	0
SW	V	Uninfected	to the second	8	13012	D	9999	0	0
SW	V	Uninfected	to the second	8	14433	D	9999	0	0.062985513
SW	V	Uninfected	to the second	8	12058	D	9999	0	0.025131943
f/2	V	10:1 Co-incubation	to the fifth	13	5563	C	4402312	60.31220435	55.487228
f/2	V	10:1 Co-incubation	to the fifth	13	2977	C	1078887	95.60862866	58.16640986
f/2	V	10:1 Co-incubation	to the fifth	13	2610	C	9999	68.93464637	63.38406446
f/2	V	10:1 Co-incubation	to the first	13	424958	C	9999	2.12776498	0.170914766
f/2	V	10:1 Co-incubation	to the first	13	378839	C	9999	2.069332946	0.124716965
f/2	V	10:1 Co-incubation	to the first	13	486224	C	9999	1.424287856	0.054780302
f/2	V	10:1 Co-incubation	to the fourth	13	5923	C	2045884	68.89810427	36.37440758
f/2	V	10:1 Co-incubation	to the fourth	13	961	C	15955918	48.92601432	33.41288783
f/2	V	10:1 Co-incubation	to the fourth	13	1864	C	9999	75.93984962	43.10776942
f/2	V	10:1 Co-incubation	to the second	13	2358221	C	15780492653	6.903062523	0.178100352
f/2	V	10:1 Co-incubation	to the second	13	2677963	C	9999	1.998985947	0.040082495
f/2	V	10:1 Co-incubation	to the second	13	2723701	C	9999	1.406483756	0.045292963
f/2	V	10:1 Co-incubation	to the third	13	55681	C	88599819	96.1245195	45.78108261
f/2	V	10:1 Co-incubation	to the third	13	96073	C	373131093	93.31550802	28.75286478
f/2	V	10:1 Co-incubation	to the third	13	51377	C	30497046	97.35629396	37.30293476
f/2	V	Preinfected	to the fifth	13	6357	C	1679221	86.98605649	76.43904183
f/2	V	Preinfected	to the fifth	13	4311	C	163299	83.47921225	65.04376368
f/2	V	Preinfected	to the fifth	13	5089	C	6638791	88.38103375	73.08842375
f/2	V	Preinfected	to the first	13	250082	C	9999	2.439201716	0.221745611
f/2	V	Preinfected	to the first	13	195038	C	9999	2.650672342	0.151559124
f/2	V	Preinfected	to the first	13	215348	C	9999	2.661013527	0.173632142
f/2	V	Preinfected	to the fourth	13	7182	C	9250983	15.82278481	10.3164557
f/2	V	Preinfected	to the fourth	13	3967	C	9999	23.90011891	8.145065398
f/2	V	Preinfected	to the fourth	13	7089	C	564469	18.67525299	10.30358786
f/2	V	Preinfected	to the second	13	591264	C	4285659868	21.93299405	2.746044681
f/2	V	Preinfected	to the second	13	650679	C	9999	15.63533028	1.214985791
f/2	V	Preinfected	to the second	13	422470	C	875793046	35.41289313	3.048328668
f/2	V	Preinfected	to the third	13	37830	C	580755484	98.21568038	37.53079003
f/2	V	Preinfected	to the third	13	33316	C	9999	98.54877531	35.36032847
f/2	V	Preinfected	to the third	13	46422	C	86524691	97.54612719	40.32968062
f/2	V	Preinfected with added viruses	to the fifth	13	3727	C	19749532	82.11180124	56.77018634
f/2	V	Preinfected with added viruses	to the fifth	13	3849	C	9999	78.66507747	54.11203814
f/2	V	Preinfected with added viruses	to the fifth	13	4307	C	16338590	78.05498982	46.07942974
f/2	V	Preinfected with added viruses	to the first	13	189755	C	9999	2.86920243	0.092712323
f/2	V	Preinfected with added viruses	to the first	13	140546	C	9999	2.855837332	0.251313685
f/2	V	Preinfected with added viruses	to the first	13	122439	C	9999	2.794096575	0.125376128
f/2	V	Preinfected with added viruses	to the fourth	13	14502	C	2697512	10.90183559	3.016759777
f/2	V	Preinfected with added viruses	to the fourth	13	3663	C	362667	25.29743269	10.01878522
f/2	V	Preinfected with added viruses	to the fourth	13	5761	C	2676285	18.42405786	5.215074229
f/2	V	Preinfected with added viruses	to the second	13	54593	C	2267164	76.56037992	6.631614654
f/2	V	Preinfected with added viruses	to the second	13	81817	C	142327368	60.64139942	6.772819018
f/2	V	Preinfected with added viruses	to the second	13	136167	C	2296013906	45.66771887	3.040649359
f/2	V	Preinfected with added viruses	to the third	13	17546	C	21373029	98.66754617	27.83641161
f/2	V	Preinfected with added viruses	to the third	13	19101	C	14860844	98.36695485	31.37608069
f/2	V	Preinfected with added viruses	to the third	13	4985	C	13623957	98.63616366	15.92608887
f/2	V	Uninfected	to the fifth	13	10548750	C	9999	3.173531055	0.041135544
f/2	V	Uninfected	to the fifth	13	7780789	C	9999	6.895600314	0.037495313
f/2	V	Uninfected	to the fifth	13	8062542	C	9999	7.375749398	0.018778428
f/2	V	Uninfected	to the first	13	371268	C	9999	2.296666827	0.093790582
f/2	V	Uninfected	to the first	13	377491	C	9999	2.564781813	0.1155958
f/2	V	Uninfected	to the first	13	391862	C	9999	2.694729942	0.016388453
f/2	V	Uninfected	to the fourth	13	9055143	C	9999	2.528555201	0.037074433
f/2	V	Uninfected	to the fourth	13	9288440	C	9999	2.086049544	0.013432895
f/2	V	Uninfected	to the fourth	13	8657907	C	9999	3.119616233	0.003022466
f/2	V	Uninfected	to the second	13	2948382	C	9999	2.900204118	0.058583753
f/2	V	Uninfected	to the second	13	2691158	C	9999	2.69954888	0.064538841
f/2	V	Uninfected	to the second	13	2612948	C	9999	2.673027562	0.025074067
f/2	V	Uninfected	to the third	13	5929527	C	9999	3.357618575	0.046301407
f/2	V	Uninfected	to the third	13	5863158	C	9999	2.595751047	0.013464991
f/2	V	Uninfected	to the third	13	5762431	C	9999	2.896287187	0.001795219
SW	V	Preinfected	to the second	13	19151	C	112650	7.430866677	0.324424533
SW	V	Preinfected	to the second	13	18568	C	5758804	11.32887189	0.557680051
SW	V	Preinfected	to the second	13	33737	C	96186	3.218451285	0.070156976
SW	V	Uninfected	to the second	13	63775	C	9999	0.927815921	0.009278159
SW	V	Uninfected	to the second	13	69423	C	9999	0.890688259	0.025569998
SW	V	Uninfected	to the second	13	80092	C	9999	1.060175095	0.01108197
f/2	V	10:1 Co-incubation	to the fifth	21	33297	E	15165602	28.67965368	9.672619048
f/2	V	10:1 Co-incubation	to the fifth	21	739	E	603524	75.29411765	50
f/2	V	10:1 Co-incubation	to the fifth	21	53201	E	9999	7.19736525	2.626717005
f/2	V	10:1 Co-incubation	to the first	21	8129162	E	9999	2.488759743	0.084004092
f/2	V	10:1 Co-incubation	to the first	21	7659261	E	9999	2.764825758	0.108195251
f/2	V	10:1 Co-incubation	to the first	21	7840188	E	9999	1.789814042	0.035429989
f/2	V	10:1 Co-incubation	to the fourth	21	32766	E	9999	25.95545779	9.609568326
f/2	V	10:1 Co-incubation	to the fourth	21	20691	E	10454472	9.077537298	1.912166422
f/2	V	10:1 Co-incubation	to the fourth	21	20483	E	9999	11.05779261	4.631754642
f/2	V	10:1 Co-incubation	to the second	21	83616	E	306748997	93.63238041	38.6151415
f/2	V	10:1 Co-incubation	to the second	21	481710	E	1028632	92.8040195	31.87616583
f/2	V	10:1 Co-incubation	to the second	21	157977	E	2703303477	84.73219116	31.50946799
f/2	V	10:1 Co-incubation	to the third	21	15135	E	53390339	99.56349206	57.77777778
f/2	V	10:1 Co-incubation	to the third	21	15281	E	251546991	99.10849772	63.77086495
f/2	V	10:1 Co-incubation	to the third	21	17239	E	44054602	99.75210709	57.84167906
f/2	V	Preinfected	to the fifth	21	51396	E	18958072	16.55528297	9.313932831
f/2	V	Preinfected	to the fifth	21	48643	E	9999	10.94029317	2.565248481
f/2	V	Preinfected	to the fifth	21	47170	E	3689274	10.72307401	2.716259701
f/2	V	Preinfected	to the first	21	2308765	E	8150461366	16.17427723	3.092938819
f/2	V	Preinfected	to the first	21	808209	E	1958295663	44.0534085	4.397271475
f/2	V	Preinfected	to the first	21	6314232	E	2493966800	3.715812069	0.121324559
f/2	V	Preinfected	to the fourth	21	43617	E	9999	39.4039075	13.62639553
f/2	V	Preinfected	to the fourth	21	30448	E	9999	32.7288305	6.440097101
f/2	V	Preinfected	to the fourth	21	37143	E	8158251	35.88942308	8.629807692
f/2	V	Preinfected	to the second	21	30774	E	360405510	98.16332297	50.09889799
f/2	V	Preinfected	to the second	21	22904	E	9999	98.02581625	28.38521893
f/2	V	Preinfected	to the second	21	15345	E	91563234	98.19627618	37.08301009
f/2	V	Preinfected	to the third	21	13943	E	107579468	99.62581852	61.49048955
f/2	V	Preinfected	to the third	21	7351	E	9999	99.56624606	44.44006309
f/2	V	Preinfected	to the third	21	5714	E	15838280	99.63541667	59.16666667
f/2	V	Preinfected with added viruses	to the fifth	21	37304	E	9999	15.53669161	1.798279906
f/2	V	Preinfected with added viruses	to the fifth	21	79055	E	634213	13.5477013	6.718044114
f/2	V	Preinfected with added viruses	to the fifth	21	69616	E	5520287	9.663441562	1.958805722
f/2	V	Preinfected with added viruses	to the first	21	14900	E	310873	96.19686801	22.53914989
f/2	V	Preinfected with added viruses	to the first	21	21605	E	15936783	97.19953326	40.68455854
f/2	V	Preinfected with added viruses	to the first	21	15884	E	61192817	97.03433923	24.97398543
f/2	V	Preinfected with added viruses	to the fourth	21	10838	E	16438560	17.99307958	2.921953095
f/2	V	Preinfected with added viruses	to the fourth	21	43916	E	19194616	21.45044011	6.946039036
f/2	V	Preinfected with added viruses	to the fourth	21	25161	E	17381907	30.11988832	6.306454262
f/2	V	Preinfected with added viruses	to the second	21	3019	E	9644905	97.97608096	39.00643974
f/2	V	Preinfected with added viruses	to the second	21	9258	E	8953368	99.1225416	54.43267776
f/2	V	Preinfected with added viruses	to the second	21	8658	E	54392692	98.85459752	36.33471206
f/2	V	Preinfected with added viruses	to the third	21	1142	E	21065356	99.02676399	45.25547445
f/2	V	Preinfected with added viruses	to the third	21	8420	E	3576661	99.8003992	65.80172987
f/2	V	Preinfected with added viruses	to the third	21	680	E	2405192	72.87449393	26.72064777
f/2	V	Uninfected	to the fifth	21	4140700	E	9999	3.779554182	0.16422344
f/2	V	Uninfected	to the fifth	21	3793900	E	9999	4.167215794	0.092253354
f/2	V	Uninfected	to the fifth	21	6723360	E	9999	4.412079674	0.1142286
f/2	V	Uninfected	to the first	21	5164200	E	9999	6.560551489	0.79780024
f/2	V	Uninfected	to the first	21	5015424	E	9999	6.999846872	0.195237731
f/2	V	Uninfected	to the first	21	4347744	E	9999	6.911170483	0.090529709
f/2	V	Uninfected	to the fourth	21	9206700	E	9999	4.253424137	0.190078964
f/2	V	Uninfected	to the fourth	21	8672300	E	9999	3.318612133	0.121075147
f/2	V	Uninfected	to the fourth	21	4871424	E	9999	3.48021441	0.023648116
f/2	V	Uninfected	to the second	21	7977100	E	9999	3.491243685	0.302114804
f/2	V	Uninfected	to the second	21	6108960	E	9999	3.020350436	0.12571698
f/2	V	Uninfected	to the second	21	6206304	E	9999	3.106003186	0.058778945
f/2	V	Uninfected	to the third	21	7518900	E	9999	3.597600713	0.262006411
f/2	V	Uninfected	to the third	21	6108960	E	9999	3.020350436	0.12571698
f/2	V	Uninfected	to the third	21	6192480	E	9999	2.664909697	0.013952407
SW	V	Preinfected	to the second	21	336	E	2288805	11.30952381	1.19047619
SW	V	Preinfected	to the second	21	321	E	4698437	10.91666667	2.183333333
SW	V	Preinfected	to the second	21	316	E	4443444	22.18548387	5.070967742
SW	V	Uninfected	to the second	21	3066	E	9999	8.31659751	0.130456432
SW	V	Uninfected	to the second	21	3407	E	9999	5.136295743	0.176101568
SW	V	Uninfected	to the second	21	1466	E	9999	6.072395833	0.272916667
f/2	VI	10:1 Co-incubation	to the fourth	0	12271	M	9999	3.579588728		0.837776085	0.368
f/2	VI	10:1 Co-incubation	to the fourth	0	12121	M	9999	2.621434079		1.00231303	0.368
f/2	VI	10:1 Co-incubation	to the fourth	0	10837	M	9999	3.904170364		1.064773736	0.368
f/2	VI	10:1 Co-incubation	to the second	0	100	M	9999	0		0	0.368
f/2	VI	10:1 Co-incubation	to the second	0	178	M	9999	7.01754386		3.50877193	0.368
f/2	VI	10:1 Co-incubation	to the second	0	112	M	9999	5.714285714		0	0.368
f/2	VI	10:1 Co-incubation	to the third	0	1206	M	9999	3.100775194		0.516795866	0.368
f/2	VI	10:1 Co-incubation	to the third	0	1262	M	9999	3.950617284		0.49382716	0.368
f/2	VI	10:1 Co-incubation	to the third	0	1189	M	9999	3.234501348		0.808625337	0.368
f/2	VI	Preinfected	to the fourth	0	12509	M	9999	3.242835596		0.754147813	0.363
f/2	VI	Preinfected	to the fourth	0	12962	M	9999	2.328966521		0.509461426	0.363
f/2	VI	Preinfected	to the fourth	0	11942	M	9999	3.140096618		0.483091787	0.363
f/2	VI	Preinfected	to the second	0	156	M	9999	5.454545455		0	0.363
f/2	VI	Preinfected	to the second	0	173	M	9999	1.818181818		0	0.363
f/2	VI	Preinfected	to the second	0	224	M	9999	8.571428571		7.142857143	0.363
f/2	VI	Preinfected	to the third	0	1261	M	9999	4.987531172		1.74563591	0.363
f/2	VI	Preinfected	to the third	0	1428	M	9999	2.643171806		0.660792952	0.363
f/2	VI	Preinfected	to the third	0	1474	M	9999	1.52173913		1.086956522	0.363
f/2	VI	Uninfected	to the fourth	0	13387	M	9999	3.523608175		0.634249471	0.368
f/2	VI	Uninfected	to the fourth	0	12255	M	9999	2.694380293		0.461893764	0.368
f/2	VI	Uninfected	to the fourth	0	13676	M	9999	2.78551532		0.69637883	0.368
f/2	VI	Uninfected	to the second	0	110	M	9999	2.857142857		0	0.368
f/2	VI	Uninfected	to the second	0	138	M	9999	2.272727273		0	0.368
f/2	VI	Uninfected	to the second	0	181	M	9999	5.263157895		3.50877193	0.368
f/2	VI	Uninfected	to the third	0	1403	M	9999	3.811659193		0.224215247	0.368
f/2	VI	Uninfected	to the third	0	1330	M	9999	1.654846336		0.236406619	0.368
f/2	VI	Uninfected	to the third	0	1552	M	9999	3.067484663		1.63599182	0.368
SW	VI	10:1 Co-incubation	to the fourth	0	11260	M	9999	2.476515798		0.939368061	0.362
SW	VI	10:1 Co-incubation	to the fourth	0	10875	M	9999	3.183023873		1.061007958	0.362
SW	VI	10:1 Co-incubation	to the fourth	0	10788	M	9999	2.317290553		0.445632799	0.362
SW	VI	10:1 Co-incubation	to the second	0	112	M	9999	2.857142857		0	0.362
SW	VI	10:1 Co-incubation	to the second	0	125	M	9999	7.692307692		2.564102564	0.362
SW	VI	10:1 Co-incubation	to the second	0	119	M	9999	2.702702703		0	0.362
SW	VI	10:1 Co-incubation	to the third	0	1237	M	9999	3.626943005		1.03626943	0.362
SW	VI	10:1 Co-incubation	to the third	0	1141	M	9999	1.404494382		0	0.362
SW	VI	10:1 Co-incubation	to the third	0	1058	M	9999	1.212121212		0.909090909	0.362
SW	VI	Preinfected	to the fourth	0	12481	M	9999	1.848998459		0.385208012	0.349
SW	VI	Preinfected	to the fourth	0	11788	M	9999	2.77324633		0.897226754	0.349
SW	VI	Preinfected	to the fourth	0	11923	M	9999	2.983870968		1.129032258	0.349
SW	VI	Preinfected	to the second	0	122	M	9999	18.42105263		13.15789474	0.349
SW	VI	Preinfected	to the second	0	109	M	9999	2.941176471		2.941176471	0.349
SW	VI	Preinfected	to the second	0	135	M	9999	4.761904762		2.380952381	0.349
SW	VI	Preinfected	to the third	0	1407	M	9999	2.505694761		1.138952164	0.349
SW	VI	Preinfected	to the third	0	1228	M	9999	0.783289817		0.261096606	0.349
SW	VI	Preinfected	to the third	0	1173	M	9999	2.459016393		1.092896175	0.349
SW	VI	Uninfected	to the fourth	0	13324	M	9999	2.716225876		0.85775554	0.362
SW	VI	Uninfected	to the fourth	0	12657	M	9999	1.626646011		0.697134005	0.362
SW	VI	Uninfected	to the fourth	0	11549	M	9999	1.9524618		0.509337861	0.362
SW	VI	Uninfected	to the second	0	149	M	9999	4.255319149		2.127659574	0.362
SW	VI	Uninfected	to the second	0	108	M	9999	3.03030303		3.03030303	0.362
SW	VI	Uninfected	to the second	0	121	M	9999	8.108108108		0	0.362
SW	VI	Uninfected	to the third	0	1327	M	9999	2.392344498		0.717703349	0.362
SW	VI	Uninfected	to the third	0	1232	M	9999	1.061007958		0.265251989	0.362
SW	VI	Uninfected	to the third	0	1167	M	9999	3.081232493		0.56022409	0.362
f/2	VI	10:1 Co-incubation	to the fourth	1	13657	M/K	9999	1.923076923		0.073964497	0.448
f/2	VI	10:1 Co-incubation	to the fourth	1	13253	M/K	9999	2.820121951		0.304878049	0.449
f/2	VI	10:1 Co-incubation	to the fourth	1	13127	M/K	9999	2.16579537		0.224047797	0.448
f/2	VI	10:1 Co-incubation	to the second	1	148	M/K	9999	2.272727273		2.272727273	0.204
f/2	VI	10:1 Co-incubation	to the second	1	141	M/K	9999	0		0	0.234
f/2	VI	10:1 Co-incubation	to the second	1	121	M/K	9999	0		0
f/2	VI	10:1 Co-incubation	to the third	1	1387	M/K	9999	2.184466019		0.242718447	0.394
f/2	VI	10:1 Co-incubation	to the third	1	1391	M/K	9999	3.389830508		0.484261501	0.398
f/2	VI	10:1 Co-incubation	to the third	1	1307	M/K	9999	2.25		0	0.392
f/2	VI	Preinfected	to the fourth	1	16596	M/K	9999	1.923076923		0.256410256	0.434
f/2	VI	Preinfected	to the fourth	1	17170	M/K	9999	1.425030979		0.309789343	0.444
f/2	VI	Preinfected	to the fourth	1	15598	M/K	9999	2.115003305		0.330469266	0.447
f/2	VI	Preinfected	to the second	1	216	M/K	9999	4.918032787		0	0.215
f/2	VI	Preinfected	to the second	1	191	M/K	9999	1.851851852		0	0.214
f/2	VI	Preinfected	to the second	1	213	M/K	9999	3.225806452		3.225806452	0.22
f/2	VI	Preinfected	to the third	1	1812	M/K	9999	1.56555773		0.195694716	0.383
f/2	VI	Preinfected	to the third	1	1844	M/K	9999	2.884615385		1.153846154	0.398
f/2	VI	Preinfected	to the third	1	1711	M/K	9999	2.409638554		0.401606426	0.4
f/2	VI	Uninfected	to the fourth	1	19020	M/K	9999	1.699415826		0.106213489
f/2	VI	Uninfected	to the fourth	1	18636	M/K	9999	1.517615176		0.27100271	0.441
f/2	VI	Uninfected	to the fourth	1	18910	M/K	9999	1.163405605		0.317292438	0.439
f/2	VI	Uninfected	to the second	1	212	M/K	9999	0		0	0.245
f/2	VI	Uninfected	to the second	1	222	M/K	9999	3.03030303		0	0.236
f/2	VI	Uninfected	to the second	1	220	M/K	9999	3.03030303		0	0.214
f/2	VI	Uninfected	to the third	1	2034	M/K	9999	1.655629139		0.165562914	0.404
f/2	VI	Uninfected	to the third	1	2061	M/K	9999	2.941176471		0.490196078	0.404
f/2	VI	Uninfected	to the third	1	1810	M/K	9999	1.657458564		0.368324125	0.404
SW	VI	10:1 Co-incubation	to the fourth	1	14324	M/K	9999	1.095140315		0	0.45
SW	VI	10:1 Co-incubation	to the fourth	1	14253	M/K	9999	1.346562721		0	0.45
SW	VI	10:1 Co-incubation	to the fourth	1	14636	M/K	9999	1.449275362		0.069013112	0.451
SW	VI	10:1 Co-incubation	to the second	1	141	M/K	9999	2.325581395		0	0.23
SW	VI	10:1 Co-incubation	to the second	1	81	M/K	9999	0		0	0.225
SW	VI	10:1 Co-incubation	to the second	1	152	M/K	9999	0		0	0.24
SW	VI	10:1 Co-incubation	to the third	1	1471	M/K	9999	1.111111111		0	0.404
SW	VI	10:1 Co-incubation	to the third	1	1451	M/K	9999	1.392111369		0	0.398
SW	VI	10:1 Co-incubation	to the third	1	1414	M/K	9999	0.714285714		0	0.404
SW	VI	Preinfected	to the fourth	1	16732	M/K	9999	1.478743068		0.123228589	0.449
SW	VI	Preinfected	to the fourth	1	16889	M/K	9999	1.016746411		0.179425837	0.444
SW	VI	Preinfected	to the fourth	1	16687	M/K	9999	1.210653753		0	0.45
SW	VI	Preinfected	to the second	1	186	M/K	9999	0		0
SW	VI	Preinfected	to the second	1	182	M/K	9999	1.851851852		0	0.213
SW	VI	Preinfected	to the second	1	162	M/K	9999	0		0	0.231
SW	VI	Preinfected	to the third	1	1787	M/K	9999	0.961538462		0.192307692	0.402
SW	VI	Preinfected	to the third	1	1926	M/K	9999	1.573426573		0	0.396
SW	VI	Preinfected	to the third	1	1808	M/K	9999	0.744878957		0.558659218	0.389
SW	VI	Uninfected	to the fourth	1	17270	M/K	9999	1.389693109		0.347423277	0.449
SW	VI	Uninfected	to the fourth	1	15703	M/K	9999	1.639344262		0.126103405	0.451
SW	VI	Uninfected	to the fourth	1	15149	M/K	9999	1.764705882		0	0.444
SW	VI	Uninfected	to the second	1	173	M/K	9999	1.923076923		0	0.237
SW	VI	Uninfected	to the second	1	168	M/K	9999	5.882352941		1.960784314	0.214
SW	VI	Uninfected	to the second	1	172	M/K	9999	5.769230769		0	0.221
SW	VI	Uninfected	to the third	1	1653	M/K	9999	1.814516129		0	0.406
SW	VI	Uninfected	to the third	1	1723	M/K	9999	1.53256705		0	0.4
SW	VI	Uninfected	to the third	1	1597	M/K	9999	1.033057851		0.20661157	0.404
f/2	VI	10:1 Co-incubation	to the fourth	2	34981	K	9999	3.463441451		0.247388675	0.461
f/2	VI	10:1 Co-incubation	to the fourth	2	36558	K	9999	3.340347186		0.447133088	0.461
f/2	VI	10:1 Co-incubation	to the fourth	2	34781	K	9999	2.573932092		0.383351588	0.465
f/2	VI	10:1 Co-incubation	to the second	2	391	K	9999	1.639344262		0.819672131	0.327
f/2	VI	10:1 Co-incubation	to the second	2	401	K	9999	4		0.8	0.335
f/2	VI	10:1 Co-incubation	to the second	2	270	K	9999	0		0	0.327
f/2	VI	10:1 Co-incubation	to the third	2	3276	K	9999	2.054794521		0.489236791	0.435
f/2	VI	10:1 Co-incubation	to the third	2	3689	K	9999	2.780191138		0.086880973	0.438
f/2	VI	10:1 Co-incubation	to the third	2	3352	K	9999	2.272727273		0.09469697	0.436
f/2	VI	Preinfected	to the fourth	2	32884	K	9999	2.04865557		0.28809219	0.479
f/2	VI	Preinfected	to the fourth	2	33821	K	9999	1.276065982		0.124494242	0.47
f/2	VI	Preinfected	to the fourth	2	30745	K	9999	1.991370727		0.232326585	0.466
f/2	VI	Preinfected	to the second	2	358	K	9999	0		0	0.308
f/2	VI	Preinfected	to the second	2	316	K	9999	2.222222222		0	0.304
f/2	VI	Preinfected	to the second	2	395	K	9999	3.448275862		0.862068966	0.307
f/2	VI	Preinfected	to the third	2	3575	K	9999	2.158979392		0.098135427	0.441
f/2	VI	Preinfected	to the third	2	3888	K	9999	1.895306859		0.451263538	0.431
f/2	VI	Preinfected	to the third	2	3320	K	9999	2.049180328		0.409836066	0.439
f/2	VI	Uninfected	to the fourth	2	42950	K	9999	1.816065192		0.209545984	0.459
f/2	VI	Uninfected	to the fourth	2	43330	K	9999	2.307869836		0.392337872	0.462
f/2	VI	Uninfected	to the fourth	2	41524	K	9999	2.31470657		0.350713117	0.463
f/2	VI	Uninfected	to the second	2	433	K	9999	0.769230769		1.538461538	0.343
f/2	VI	Uninfected	to the second	2	377	K	9999	0.884955752		0.884955752	0.336
f/2	VI	Uninfected	to the second	2	379	K	9999	1.709401709		1.709401709	0.331
f/2	VI	Uninfected	to the third	2	4370	K	9999	1.830663616		0.152555301
f/2	VI	Uninfected	to the third	2	4407	K	9999	2.269288956		0.226928896	0.436
f/2	VI	Uninfected	to the third	2	3790	K	9999	2.476515798		0.170794193	0.445
SW	VI	10:1 Co-incubation	to the fourth	2	27219	K	9999	2.44926522		0.279916025	0.464
SW	VI	10:1 Co-incubation	to the fourth	2	29136	K	9999	1.399533489		0	0.459
SW	VI	10:1 Co-incubation	to the fourth	2	30078	K	9999	1.162040026		0.129115558	0.465
SW	VI	10:1 Co-incubation	to the second	2	283	K	9999	3.370786517		0	0.304
SW	VI	10:1 Co-incubation	to the second	2	294	K	9999	1.098901099		0	0.302
SW	VI	10:1 Co-incubation	to the second	2	275	K	9999	2.352941176		0	0.299
SW	VI	10:1 Co-incubation	to the third	2	2495	K	9999	2.03562341		0.127226463	0.432
SW	VI	10:1 Co-incubation	to the third	2	2796	K	9999	0.925925926		0.115740741	0.433
SW	VI	10:1 Co-incubation	to the third	2	2728	K	9999	1.423487544		0	0.428
SW	VI	Preinfected	to the fourth	2	30561	K	9999	0.901502504		0.100166945	0.47
SW	VI	Preinfected	to the fourth	2	34552	K	9999	0.633102201		0.090443172	0.465
SW	VI	Preinfected	to the fourth	2	35813	K	9999	0.610820244		0.058173357	0.467
SW	VI	Preinfected	to the second	2	347	K	9999	1.960784314		0.980392157	0.276
SW	VI	Preinfected	to the second	2	302	K	9999	3.448275862		0	0.325
SW	VI	Preinfected	to the second	2	313	K	9999	0		0	0.284
SW	VI	Preinfected	to the third	2	2871	K	9999	1.54028436		0.118483412	0.433
SW	VI	Preinfected	to the third	2	3194	K	9999	0.760869565		0.326086957	0.443
SW	VI	Preinfected	to the third	2	3132	K	9999	0.554323725		0.110864745	0.429
SW	VI	Uninfected	to the fourth	2	33641	K	9999	1.327561328		0.144300144	0.463
SW	VI	Uninfected	to the fourth	2	32627	K	9999	1.893028846		0.180288462	0.462
SW	VI	Uninfected	to the fourth	2	30804	K	9999	0.954805856		0.095480586	0.461
SW	VI	Uninfected	to the second	2	272	K	9999	1.19047619		0	0.296
SW	VI	Uninfected	to the second	2	294	K	9999	4.444444444		1.111111111	0.312
SW	VI	Uninfected	to the second	2	248	K	9999	3.947368421		3.947368421	0.307
SW	VI	Uninfected	to the third	2	3294	K	9999	1.669941061		0.294695481	0.431
SW	VI	Uninfected	to the third	2	2886	K	9999	1.698754247		0.113250283	0.431
SW	VI	Uninfected	to the third	2	2990	K	9999	2.18579235		0.327868852	0.43
f/2	VI	10:1 Co-incubation	to the fourth	3	85156	N	9999	3.288100209		0.130480167	0.453
f/2	VI	10:1 Co-incubation	to the fourth	3	88067	N	9999	2.851375221		0.302800908	0.459
f/2	VI	10:1 Co-incubation	to the fourth	3	96089	N	9999	1.734505088		0.208140611	0.459
f/2	VI	10:1 Co-incubation	to the second	3	1041	N	9999	4.62633452		0.355871886	0.394
f/2	VI	10:1 Co-incubation	to the second	3	837	N	9999	4.867256637		0.442477876	0.399
f/2	VI	10:1 Co-incubation	to the second	3	930	N	9999	1.992031873		0.398406375	0.383
f/2	VI	10:1 Co-incubation	to the third	3	8367	N	9999	2.589641434		0.398406375	0.456
f/2	VI	10:1 Co-incubation	to the third	3	8839	N	9999	4.211187932		0.439974859	0.456
f/2	VI	10:1 Co-incubation	to the third	3	9250	N	9999	2.102102102		0.42042042	0.456
f/2	VI	Preinfected	to the fourth	3	66857	N	9999	1.641025641		0.615384615	0.465
f/2	VI	Preinfected	to the fourth	3	68137	N	9999	1.87856424		1.44246897	0.459
f/2	VI	Preinfected	to the fourth	3	60391	N	9999	1.370384469		0.570993529	0.465
f/2	VI	Preinfected	to the second	3	850	N	9999	1.793721973		0.896860987	0.382
f/2	VI	Preinfected	to the second	3	903	N	9999	0.843881857		0.421940928	0.38
f/2	VI	Preinfected	to the second	3	789	N	9999	1.45631068		0.485436893	0.379
f/2	VI	Preinfected	to the third	3	7777	N	9999	2.277736958		1.322556943	0.458
f/2	VI	Preinfected	to the third	3	7697	N	9999	3.266518189		1.187824796	0.456
f/2	VI	Preinfected	to the third	3	6695	N	9999	1.716738197		0.772532189	0.456
f/2	VI	Uninfected	to the fourth	3	107818	N	9999	2.086846543		0.569139966	0.456
f/2	VI	Uninfected	to the fourth	3	103818	N	9999	1.882661996		0.656742557	0.457
f/2	VI	Uninfected	to the fourth	3	101483	N	9999	1.527900797		0.420726306	0.458
f/2	VI	Uninfected	to the second	3	1307	N	9999	1.449275362		0.289855072	0.394
f/2	VI	Uninfected	to the second	3	1112	N	9999	3.367003367		1.01010101	0.404
f/2	VI	Uninfected	to the third	3	11216	N	9999	1.823708207		0.557244174	0.452
f/2	VI	Uninfected	to the third	3	11063	N	9999	1.643554186		0.564971751	0.455
f/2	VI	Uninfected	to the third	3	10770	N	9999	2.399582681		0.417318727	0.456
SW	VI	10:1 Co-incubation	to the fourth	3	64867	N	9999	1.74717369		0.034258308	0.375
SW	VI	10:1 Co-incubation	to the fourth	3	58337	N	9999	1.771956857		0.038520801	0.394
SW	VI	10:1 Co-incubation	to the fourth	3	61640	N	9999	2.624863288		0.145825738	0.369
SW	VI	10:1 Co-incubation	to the second	3	493	N	9999	0.751879699		0	0.27
SW	VI	10:1 Co-incubation	to the second	3	494	N	9999	1.515151515		0.757575758	0.275
SW	VI	10:1 Co-incubation	to the second	3	539	N	9999	0		0	0.268
SW	VI	10:1 Co-incubation	to the third	3	6056	N	9999	1.743119266		0.183486239	0.329
SW	VI	10:1 Co-incubation	to the third	3	6545	N	9999	1.115879828		0	0.383
SW	VI	10:1 Co-incubation	to the third	3	5202	N	9999	1.079913607		0	0.377
SW	VI	Preinfected	to the fourth	3	51149	N	9999	1.393258427		0.359550562	0.373
SW	VI	Preinfected	to the fourth	3	67471	N	9999	0.272572402		1.533219761	0.381
SW	VI	Preinfected	to the fourth	3	62782	N	9999	0.915415599		1.354815086	0.372
SW	VI	Preinfected	to the second	3	529	N	9999	0		0	0.243
SW	VI	Preinfected	to the second	3	670	N	9999	1.142857143		0.571428571	0.279
SW	VI	Preinfected	to the second	3	625	N	9999	0.613496933		0.613496933	0.269
SW	VI	Preinfected	to the third	3	5103	N	9999	0.900900901		0.225225225	0.335
SW	VI	Preinfected	to the third	3	6730	N	9999	0.683176772		0.939368061	0.347
SW	VI	Preinfected	to the third	3	5845	N	9999	0.491642085		0.491642085	0.346
SW	VI	Uninfected	to the fourth	3	72831	N	9999	1.388460352		0.061709349	0.341
SW	VI	Uninfected	to the fourth	3	67578	N	9999	1.44689247		0.098651759	0.472
SW	VI	Uninfected	to the fourth	3	62333	N	9999	2.210338681		0.071301248	0.467
SW	VI	Uninfected	to the second	3	607	N	9999	1.851851852		0.617283951	0.274
SW	VI	Uninfected	to the second	3	670	N	9999	2.209944751		1.104972376
SW	VI	Uninfected	to the second	3	604	N	9999	1.226993865		0.613496933	0.278
SW	VI	Uninfected	to the third	3	6584	N	9999	0.938566553		0.085324232	0.348
SW	VI	Uninfected	to the third	3	6811	N	9999	1.63132137		0.244698206	0.345
SW	VI	Uninfected	to the third	3	6167	N	9999	0.990990991		0	0.384
f/2	VI	10:1 Co-incubation	to the fourth	5	457543	N/L	576473755	4.546966313		0.565401245	0.415
f/2	VI	10:1 Co-incubation	to the fourth	5	531348	N/L	9999	3.121675804		0.454136323	0.432
f/2	VI	10:1 Co-incubation	to the fourth	5	466891	N/L	23604322	5.210224892		0.675140848	0.407
f/2	VI	10:1 Co-incubation	to the second	5	5755	N/L	9999	3.305004721		0.377714825	0.449
f/2	VI	10:1 Co-incubation	to the second	5	5565	N/L	9999	2.5390625		0.9765625	0.443
f/2	VI	10:1 Co-incubation	to the second	5	4804	N/L	9999	1.470588235		0.113122172	0.446
f/2	VI	10:1 Co-incubation	to the third	5	51054	N/L	9999	2.001277411		0.255482223	0.467
f/2	VI	10:1 Co-incubation	to the third	5	55076	N/L	9999	3.059009276		0.217090981	0.461
f/2	VI	10:1 Co-incubation	to the third	5	49446	N/L	9999	2.637942405		0.307759947	0.465
f/2	VI	Preinfected	to the fourth	5	195632	N/L	398150396	5.922444183		2.162162162	0.374
f/2	VI	Preinfected	to the fourth	5	169793	N/L	994290894	10.77714595		3.912808015	0.329
f/2	VI	Preinfected	to the fourth	5	148897	N/L	15618089	10.5758839		4.647213216	0.326
f/2	VI	Preinfected	to the second	5	5172	N/L	9999	1.444444444		0.333333333	0.454
f/2	VI	Preinfected	to the second	5	4983	N/L	9999	2.191464821		0.576701269	0.451
f/2	VI	Preinfected	to the second	5	4592	N/L	9999	1.752190238		0.750938673	0.457
f/2	VI	Preinfected	to the third	5	44092	N/L	9999	1.53806048		0.495307612	0.469
f/2	VI	Preinfected	to the third	5	45575	N/L	9999	1.992433796		0.353089533	0.459
f/2	VI	Preinfected	to the third	5	40862	N/L	9999	2.109704641		0.787623066	0.446
f/2	VI	Uninfected	to the fourth	5	674043	N/L	9999	1.560988196		0.428949236	0.441
f/2	VI	Uninfected	to the fourth	5	709217	N/L	9999	1.62150564		0.511893085	0.459
f/2	VI	Uninfected	to the fourth	5	729196	N/L	9999	1.117967981		0.390543482	0.457
f/2	VI	Uninfected	to the second	5	6397	N/L	9999	1.869158879		0.509770603	0.45
f/2	VI	Uninfected	to the second	5	7630	N/L	9999	2.207977208		0.213675214	0.442
f/2	VI	Uninfected	to the second	5	6277	N/L	9999	2.164502165		0.346320346	0.447
f/2	VI	Uninfected	to the third	5	66087	N/L	9999	1.891447368		0.296052632	0.462
f/2	VI	Uninfected	to the third	5	67250	N/L	9999	2.101179893		0.727331502	0.46
f/2	VI	Uninfected	to the third	5	63185	N/L	9999	2.133149837		0.378462068	0.464
SW	VI	10:1 Co-incubation	to the fourth	5	177802	N/L	31384992	1.878862794		0.160692213	0.353
SW	VI	10:1 Co-incubation	to the fourth	5	178066	N/L	250969097	2.962231548		0.234509998	0.346
SW	VI	10:1 Co-incubation	to the fourth	5	166989	N/L	9999	3.31666228		0.184259016	0.328
SW	VI	10:1 Co-incubation	to the second	5	2060	N/L	9999	0.533333333		0	0.167
SW	VI	10:1 Co-incubation	to the second	5	1786	N/L	9999	1.230769231		0	0.171
SW	VI	10:1 Co-incubation	to the second	5	1753	N/L	9999	2.821316614		0.313479624	0.158
SW	VI	10:1 Co-incubation	to the third	5	20055	N/L	9999	1.589041096		0.219178082	0.192
SW	VI	10:1 Co-incubation	to the third	5	19626	N/L	9999	1.511758119		0	0.193
SW	VI	10:1 Co-incubation	to the third	5	18396	N/L	9999	1.732377539		0.059737157	0.193
SW	VI	Preinfected	to the fourth	5	65467	N/L	26228060	17.1418873		7.875084861	0.208
SW	VI	Preinfected	to the fourth	5	76422	N/L	34981866	13.75399826		7.938354173	0.194
SW	VI	Preinfected	to the fourth	5	63933	N/L	4090529955	18.83906847		10.98366354	0.198
SW	VI	Preinfected	to the second	5	1806	N/L	9999	1.846153846		0.615384615	0.186
SW	VI	Preinfected	to the second	5	1989	N/L	9999	0.558659218		0.837988827	0.193
SW	VI	Preinfected	to the second	5	2033	N/L	9999	2.18579235		0.273224044	0.222
SW	VI	Preinfected	to the third	5	17222	N/L	9999	1.612903226		0.580645161	0.237
SW	VI	Preinfected	to the third	5	17533	N/L	9999	0.633713561		0.950570342	0.266
SW	VI	Preinfected	to the third	5	15333	N/L	9999	0.869565217		0.362318841	0.244
SW	VI	Uninfected	to the fourth	5	265370	N/L	9999	0.270336692		0.065536168	0.413
SW	VI	Uninfected	to the fourth	5	234674	N/L	9999	0.574339972		0.083371931	0.458
SW	VI	Uninfected	to the fourth	5	245696	N/L	9999	0.389311626		0.159263847	0.448
SW	VI	Uninfected	to the second	5	2413	N/L	9999	1.351351351		0.225225225	0.178
SW	VI	Uninfected	to the second	5	2418	N/L	9999	0.674157303		0	0.202
SW	VI	Uninfected	to the second	5	2038	N/L	9999	0.8		0.266666667	0.168
SW	VI	Uninfected	to the third	5	22848	N/L	9999	1.141769743		0.380589914	0.218
SW	VI	Uninfected	to the third	5	23402	N/L	9999	1.857872736		0.185787274	0.21
SW	VI	Uninfected	to the third	5	21228	N/L	9999	1.331285202		0.204813108	0.199
f/2	VI	10:1 Co-incubation	to the fourth	7	36814	L	142997881	57.36351531		54.32756325	0.1
f/2	VI	10:1 Co-incubation	to the fourth	7	66765	L	635257110	51.30690162		44.87518355	0.074
f/2	VI	10:1 Co-incubation	to the fourth	7	33814	L	962977276	57.08901131		57.26297478	0.093
f/2	VI	10:1 Co-incubation	to the second	7	30706	L	9999	2.937420179		5.906768838	0.457
f/2	VI	10:1 Co-incubation	to the second	7	33206	L	9999	3.454384411		6.643046944	0.443
f/2	VI	10:1 Co-incubation	to the second	7	26392	L	9999	3.640416048		3.417533432	0.456
f/2	VI	10:1 Co-incubation	to the third	7	301941	L	9999	2.545619845		4.8282356	0.445
f/2	VI	10:1 Co-incubation	to the third	7	335667	L	9999	2.351188738		5.251474969	0.433
f/2	VI	10:1 Co-incubation	to the third	7	306735	L	9999	3.519033464		4.404385208	0.44
f/2	VI	Preinfected	to the fourth	7	15886	L	11936845	56.35491607		72.00239808	0.186
f/2	VI	Preinfected	to the fourth	7	12390	L	65080816	57.87855496		76.01844735	0.186
f/2	VI	Preinfected	to the fourth	7	12248	L	118774865	58.70917574		76.7496112	0.189
f/2	VI	Preinfected	to the second	7	25133	L	9999	2.482000758		6.934444865	0.471
f/2	VI	Preinfected	to the second	7	25638	L	9999	2.526002972		6.779346211	0.459
f/2	VI	Preinfected	to the second	7	23538	L	9999	3.196439409		2.913210601	0.467
f/2	VI	Preinfected	to the third	7	175733	L	9999	2.411662692		12.58400173	0.466
f/2	VI	Preinfected	to the third	7	183457	L	2134068	1.915589472		14.48891658	0.459
f/2	VI	Preinfected	to the third	7	164943	L	9999	2.84081067		7.477337029	0.461
f/2	VI	Uninfected	to the fourth	7	2484686	L	9999	0.781932754		1.448875397	0.457
f/2	VI	Uninfected	to the fourth	7	1770514	L	9999	1.00697134		1.516911955	0.457
f/2	VI	Uninfected	to the fourth	7	2648800	L	9999	0.901756051		1.639556457	0.457
f/2	VI	Uninfected	to the second	7	37457	L	9999	2.873124841		4.805491991	0.469
f/2	VI	Uninfected	to the second	7	45543	L	9999	2.530322041		6.043496445	0.461
f/2	VI	Uninfected	to the second	7	37210	L	9999	2.354747888		3.685692347	0.464
f/2	VI	Uninfected	to the third	7	405200	L	9999	2.340995628		4.174305458	0.46
f/2	VI	Uninfected	to the third	7	378229	L	9999	1.797854661		6.012992899	0.458
f/2	VI	Uninfected	to the third	7	327771	L	9999	1.847977685		4.829149233	0.461
SW	VI	10:1 Co-incubation	to the fourth	7	87590	L	289116527	12.81939763		9.742307274	0.042
SW	VI	10:1 Co-incubation	to the fourth	7	85476	L	25894480	12.63509749		11.27576602	0.051
SW	VI	10:1 Co-incubation	to the fourth	7	73838	L	105175440	15.19411841		12.66606475	0.026
SW	VI	10:1 Co-incubation	to the second	7	2346	L	965055	0.811907984		0.676589986	0.088
SW	VI	10:1 Co-incubation	to the second	7	2502	L	9999	0.888324873		2.538071066	0.094
SW	VI	10:1 Co-incubation	to the second	7	1981	L	9999	1.923076923		2.243589744	0.082
SW	VI	10:1 Co-incubation	to the third	7	23914	L	9999	1.513341298		1.951413779	0.111
SW	VI	10:1 Co-incubation	to the third	7	25229	L	9999	0.981502454		2.227255568
SW	VI	10:1 Co-incubation	to the third	7	25829	L	9999	1.364306785		2.249262537	0.109
SW	VI	Preinfected	to the fourth	7	7770	L	9999	46.49842271		71.35646688	0.208
SW	VI	Preinfected	to the fourth	7	9176	L	6540606	43.37606838		66.93376068	0.208
SW	VI	Preinfected	to the fourth	7	8691	L	14188472	45.79808235		70.67117879	0.204
SW	VI	Preinfected	to the second	7	1833	L	9999	1.604278075		6.417112299	0.16
SW	VI	Preinfected	to the second	7	2703	L	9999	1.088270859		5.320435308
SW	VI	Preinfected	to the second	7	2461	L	9999	1.726427623		4.11686587	0.115
SW	VI	Preinfected	to the third	7	9181	L	9999	5.018686599		14.68232782	0.275
SW	VI	Preinfected	to the third	7	10652	L	9999	3.129314312		16.56695812
SW	VI	Preinfected	to the third	7	8137	L	9999	5.78313253		17.28915663	0.284
SW	VI	Uninfected	to the fourth	7	314784	L	9999	0.193098293		0.323906815	0.482
SW	VI	Uninfected	to the fourth	7	284314	L	9999	0.262068966		0.268965517	0.51
SW	VI	Uninfected	to the second	7	3255	L	9999	0.401606426		2.208835341	0.108
SW	VI	Uninfected	to the second	7	4755	L	9999	0.824742268		1.443298969
SW	VI	Uninfected	to the second	7	2690	L	9999	0.729040097		1.215066829	0.091
SW	VI	Uninfected	to the third	7	36922	L	9999	1.327668614		2.44291025	0.137
SW	VI	Uninfected	to the third	7	33451	L	9999	1.289566237		2.344665885	0.126
SW	VI	Uninfected	to the third	7	30294	L	9999	0.970873786		2.071197411	0.112
f/2	VI	10:1 Co-incubation	to the fourth	9	2636	A	469810684	51.95035461		31.02836879	0.086
f/2	VI	10:1 Co-incubation	to the fourth	9	3276	A	3945495447	51.06990014		34.52211127	0.129
f/2	VI	10:1 Co-incubation	to the fourth	9	2262	A	6050098392	48.34710744		30.5785124	0.146
f/2	VI	10:1 Co-incubation	to the second	9	174336	A	9999	3.570279833		0.450305564	0.457
f/2	VI	10:1 Co-incubation	to the second	9	159869	A	9999	4.279200281		0.561206594	0.448
f/2	VI	10:1 Co-incubation	to the second	9	121794	A	9999	4.419889503		0.276243094	0.46
f/2	VI	10:1 Co-incubation	to the third	9	1492486	A	2625653	1.96122633		0.510970845	0.44
f/2	VI	10:1 Co-incubation	to the third	9	1330206	A	2171308	2.411263806		0.522721524	0.427
f/2	VI	10:1 Co-incubation	to the third	9	1200673	A	9999	2.335139174		0.467027835
f/2	VI	Preinfected	to the fourth	9	3670	A	63900668	47.13896458		42.91553134	0.138
f/2	VI	Preinfected	to the fourth	9	2815	A	131542476	42.80639432		42.80639432	0.177
f/2	VI	Preinfected	to the fourth	9	2710	A	686996923	50.73800738		46.3099631	0.161
f/2	VI	Preinfected	to the second	9	134350	A	9999	3.580200968		0.759211016	0.458
f/2	VI	Preinfected	to the second	9	164360	A	9999	3.121197372		0.498904843	0.449
f/2	VI	Preinfected	to the second	9	137230	A	9999	3.075129345		0.364351818	0.463
f/2	VI	Preinfected	to the third	9	98620	A	1953406038	35.93591564		21.63861286	0.129
f/2	VI	Preinfected	to the third	9	75980	A	5714887060	41.24769676		25.74361674	0.165
f/2	VI	Preinfected	to the third	9	124220	A	11764358976	30.4620834		11.41523104	0.137
f/2	VI	Uninfected	to the fourth	9	4739560	A	9999	1.328656709		0.596966389	0.408
f/2	VI	Uninfected	to the fourth	9	3129468	A	9999	2.694716105		0.8020826	0.405
f/2	VI	Uninfected	to the fourth	9	3369578	A	9999	2.091024929		0.944228444	0.416
f/2	VI	Uninfected	to the second	9	166734	A	9999	3.796632552		0.495212942	0.454
f/2	VI	Uninfected	to the second	9	217817	A	9999	3.790750569		0.328531716	0.448
f/2	VI	Uninfected	to the second	9	163211	A	9999	4.047217538		0.674536256	0.458
f/2	VI	Uninfected	to the third	9	1388147	A	9999	1.966849076		0.777222619	0.453
f/2	VI	Uninfected	to the third	9	1367450	A	9999	2.761452379		0.861444328	0.453
f/2	VI	Uninfected	to the third	9	1284550	A	9999	2.596846075		0.968460747	0.459
SW	VI	10:1 Co-incubation	to the fourth	9	9592	A	205578882	36.79149798		21.86234818	0.041
SW	VI	10:1 Co-incubation	to the fourth	9	10752	A	41672016	33.09255079		22.66365688	0.03
SW	VI	10:1 Co-incubation	to the fourth	9	9350	A	39738870	36.08515057		24.66251298	0.036
SW	VI	10:1 Co-incubation	to the second	9	3087	A	151879	3.93081761		0.157232704	0.131
SW	VI	10:1 Co-incubation	to the second	9	2612	A	9999	3.345724907		0.371747212	0.132
SW	VI	10:1 Co-incubation	to the second	9	1942	A	9999	5.25		0	0.138
SW	VI	10:1 Co-incubation	to the third	9	21592	A	215850	4.541366906		0.854316547	0.226
SW	VI	10:1 Co-incubation	to the third	9	19379	A	9999	3.957915832		0.250501002	0.229
SW	VI	10:1 Co-incubation	to the third	9	23117	A	9999	4.241915162		0.16799664	0.178
SW	VI	Preinfected	to the fourth	9	2986	A	9999	36.0446571		27.91068581	0.209
SW	VI	Preinfected	to the fourth	9	2995	A	5776684	27.34499205		23.37042925	0.166
SW	VI	Preinfected	to the fourth	9	3043	A	15812959	31.14241002		21.59624413	0.167
SW	VI	Preinfected	to the second	9	552	A	9999	10.34482759		1.724137931	0.258
SW	VI	Preinfected	to the second	9	1652	A	9999	4.610951009		1.44092219	0.16
SW	VI	Preinfected	to the second	9	1952	A	9999	2.43902439		0.243902439
SW	VI	Preinfected	to the third	9	3043	A	9999	9.546165884		5.79029734	0.225
SW	VI	Preinfected	to the third	9	3229	A	9999	5.162241888		2.212389381	0.221
SW	VI	Preinfected	to the third	9	3295	A	9999	7.947976879		1.589595376	0.211
SW	VI	Uninfected	to the fourth	9	320168	A	9999	0.40866367		0.140113258	0.482
SW	VI	Uninfected	to the second	9	3537	A	9999	3.5667107		0.396301189	0.133
SW	VI	Uninfected	to the second	9	7467	A	9999	3.37922403		0.187734668	0.18
SW	VI	Uninfected	to the second	9	2220	A	9999	4		0.210526316
SW	VI	Uninfected	to the third	9	51888	A	9999	3.134005764		0.252161383	0.154
SW	VI	Uninfected	to the third	9	40486	A	9999	4.247460757		0.415512465	0.167
SW	VI	Uninfected	to the third	9	35869	A	9999	5.054715998		0.416883794	0.184
f/2	VI	10:1 Co-incubation	to the fourth	11	625	A/B	82585144	43.33333333		52.22222222	0.074
f/2	VI	10:1 Co-incubation	to the fourth	11	861	A/B	9999	42.33870968		60.08064516	0.148
f/2	VI	10:1 Co-incubation	to the fourth	11	535	A/B	846685922	37.66233766		64.93506494	0.126
f/2	VI	10:1 Co-incubation	to the second	11	780625	A/B	9999	2.59407526		1.457165733	0.447
f/2	VI	10:1 Co-incubation	to the second	11	682375	A/B	9999	2.912621359		1.630335226	0.446
f/2	VI	10:1 Co-incubation	to the second	11	573375	A/B	9999	2.354480052		1.220841509	0.439
f/2	VI	10:1 Co-incubation	to the third	11	621125	A/B	16404809188	15.55644999		6.37955323	0.037
f/2	VI	10:1 Co-incubation	to the third	11	492625	A/B	9999	23.26820604		9.540725704	0.043
f/2	VI	10:1 Co-incubation	to the third	11	3710875	A/B	63296486	1.12507158		0.845487924	0.434
f/2	VI	Preinfected	to the fourth	11	1306	A/B	70304079	41.4893617		40.95744681	0.132
f/2	VI	Preinfected	to the fourth	11	903	A/B	118549407	40		44.23076923	0.2
f/2	VI	Preinfected	to the fourth	11	795	A/B	16590493	49.78165939		52.40174672	0.175
f/2	VI	Preinfected	to the second	11	507125	A/B	32878857	3.376879468		3.019472517	0.438
f/2	VI	Preinfected	to the second	11	606188	A/B	475128	2.361068151		2.123930302	0.447
f/2	VI	Preinfected	to the second	11	548625	A/B	1572757	3.998632946		1.856915015	0.456
f/2	VI	Preinfected	to the third	11	7115	A/B	253491379	52.56222548		56.95461201	0.172
f/2	VI	Preinfected	to the third	11	8101	A/B	439804282	50.40720103		60.00857265	0.18
f/2	VI	Preinfected	to the third	11	8521	A/B	73027042	50.81499593		55.21597392	0.178
f/2	VI	Uninfected	to the fourth	11	7362062	A/B	9999	0.804906738		0.658712821	0.413
f/2	VI	Uninfected	to the fourth	11	4896619	A/B	9999	0.876683257		0.550769309	0.417
f/2	VI	Uninfected	to the fourth	11	4794433	A/B	9999	0.990839892		0.676041801	0.409
f/2	VI	Uninfected	to the second	11	1042639	A/B	9999	1.672994779		0.806834362	0.453
f/2	VI	Uninfected	to the second	11	824289	A/B	9999	1.831007054		0.870478763	0.44
f/2	VI	Uninfected	to the second	11	690433	A/B	9999	1.881383265		0.752553306	0.445
f/2	VI	Uninfected	to the third	11	3099711	A/B	9999	2.063378033		0.854086845	0.446
f/2	VI	Uninfected	to the third	11	3335753	A/B	9999	1.290609702		0.749147011	0.446
f/2	VI	Uninfected	to the third	11	2825814	A/B	9999	1.238945802		0.582260748	0.453
SW	VI	10:1 Co-incubation	to the fourth	11	1451	A/B	43286024	26.55502392		51.67464115	0.125
SW	VI	10:1 Co-incubation	to the fourth	11	1267	A/B	584542689	29.5890411		45.20547945	0.053
SW	VI	10:1 Co-incubation	to the fourth	11	1361	A/B	9999	32.65306122		43.62244898	0.082
SW	VI	10:1 Co-incubation	to the second	11	3059	A/B	9999	3.632236095		2.383654938	0.117
SW	VI	10:1 Co-incubation	to the second	11	1694	A/B	9999	3.073770492		1.844262295	0.203
SW	VI	10:1 Co-incubation	to the second	11	1122	A/B	9999	3.095975232		2.786377709	0.151
SW	VI	10:1 Co-incubation	to the third	11	5139	A/B	343809	10.94594595		10.40540541	0.299
SW	VI	10:1 Co-incubation	to the third	11	4028	A/B	9999	7.844827586		9.051724138	0.294
SW	VI	10:1 Co-incubation	to the third	11	5170	A/B	9999	7.857622565		8.999328408	0.262
SW	VI	Preinfected	to the fourth	11	1837	A/B	1514113	20.98298677		30.81285444	0.146
SW	VI	Preinfected	to the fourth	11	1517	A/B	19131378	22.19679634		32.72311213	0.106
SW	VI	Preinfected	to the fourth	11	1497	A/B	9932675	26.21809745		39.21113689	0.114
SW	VI	Preinfected	to the second	11	278	A/B	9999	12.5		12.5	0.195
SW	VI	Preinfected	to the second	11	701	A/B	9999	4.455445545		7.425742574	0.261
SW	VI	Preinfected	to the second	11	740	A/B	9999	6.572769953		9.389671362	0.223
SW	VI	Preinfected	to the third	11	3358	A/B	9999	5.687693899		7.755946225	0.208
SW	VI	Preinfected	to the third	11	2569	A/B	9999	7.702702703		13.37837838
SW	VI	Preinfected	to the third	11	2556	A/B	9999	7.608695652		12.22826087	0.208
SW	VI	Uninfected	to the fourth	11	286500	A/B	9999	0.479930192		0.17452007	0.445
SW	VI	Uninfected	to the second	11	4149	A/B	9999	1.757322176		3.09623431	0.157
SW	VI	Uninfected	to the second	11	12500	A/B	9999	1.25		0.444444444	0.168
SW	VI	Uninfected	to the second	11	2601	A/B	9999	1.335113485		3.337783712	0.153
SW	VI	Uninfected	to the third	11	72250	A/B	9999	1.095732411		1.369665513	0.138
SW	VI	Uninfected	to the third	11	57583	A/B	9999	1.392908828		2.33357453	0.154
SW	VI	Uninfected	to the third	11	49792	A/B	9999	2.133891213		2.928870293
f/2	VI	10:1 Co-incubation	to the fourth	14	122	B	72336570	40		57.14285714	0.061
f/2	VI	10:1 Co-incubation	to the fourth	14	288	B	318406801	32.53012048		43.37349398	0.213
f/2	VI	10:1 Co-incubation	to the fourth	14	229	B	643119024	25.75757576		30.3030303	0.168
f/2	VI	10:1 Co-incubation	to the second	14	3847125	B	9999	1.137212854		1.683075024	0.438
f/2	VI	10:1 Co-incubation	to the second	14	3871375	B	9999	0.791062607		1.026766976	0.549
f/2	VI	10:1 Co-incubation	to the second	14	3618375	B	9999	1.247106781		0.735827547	0.443
f/2	VI	10:1 Co-incubation	to the third	14	6292	B	91728196	47.73730684		60.09933775	0.115
f/2	VI	10:1 Co-incubation	to the third	14	4740	B	1034144521	46.52014652		53.77289377	0.104
f/2	VI	10:1 Co-incubation	to the third	14	97646	B	888318024	25.19735438		16.96180926	0.097
f/2	VI	Preinfected	to the fourth	14	370	B	6176982	37		56	0.16
f/2	VI	Preinfected	to the fourth	14	441	B	22484582	31.93277311		59.66386555	0.186
f/2	VI	Preinfected	to the fourth	14	270	B	92603766	42.46575342		79.45205479	0.172
f/2	VI	Preinfected	to the second	14	39393	B	81071365	47.79052275		71.18277548	0.263
f/2	VI	Preinfected	to the second	14	64474	B	1094803106	53.33180147		84.82306985	0.231
f/2	VI	Preinfected	to the second	14	15915	B	1205422	44.00744706		80.70747033	0.201
f/2	VI	Preinfected	to the third	14	1507	B	18418025	48.64864865		62.40786241	0.108
f/2	VI	Preinfected	to the third	14	2030	B	107805623	37.95620438		65.1459854
f/2	VI	Preinfected	to the third	14	1970	B	211627957	33.27067669		70.4887218	0.115
f/2	VI	Uninfected	to the fourth	14	9115742	B	9999	0.806828315		1.486262686	0.313
f/2	VI	Uninfected	to the fourth	14	6264000	B	9999	0.632389898		1.481069501	0.312
f/2	VI	Uninfected	to the fourth	14	5959871	B	9999	0.718785858		1.820779839	0.351
f/2	VI	Uninfected	to the second	14	2205290	B	9999	2.357966181		3.569129951	0.277
f/2	VI	Uninfected	to the second	14	2561419	B	9999	1.803435595		2.418014206	0.377
f/2	VI	Uninfected	to the second	14	2594839	B	9999	2.317255097		2.441571358	0.334
f/2	VI	Uninfected	to the third	14	4953806	B	9999	0.664200875		1.59668681	0.334
f/2	VI	Uninfected	to the third	14	4230968	B	9999	1.055199756		1.503507167	0.345
SW	VI	10:1 Co-incubation	to the fourth	14	131	B	108834656	15.78947368		18.42105263	0.167
SW	VI	10:1 Co-incubation	to the fourth	14	82	B	5564070	16.66666667		20.83333333	0.079
SW	VI	10:1 Co-incubation	to the fourth	14	107	B	4964586	19.35483871		22.58064516	0.045
SW	VI	10:1 Co-incubation	to the second	14	1093	B	9999	5.660377358		3.144654088	0.243
SW	VI	10:1 Co-incubation	to the second	14	313	B	9999	9.89010989		5.494505495	0.231
SW	VI	10:1 Co-incubation	to the second	14	268	B	9999	14.1025641		6.41025641	0.176
SW	VI	10:1 Co-incubation	to the third	14	1887	B	9999	12.02185792		13.1147541	0.198
SW	VI	10:1 Co-incubation	to the third	14	1601	B	9999	7.081545064		7.081545064	0.201
SW	VI	10:1 Co-incubation	to the third	14	2155	B	9999	11.80223285		9.56937799	0.238
SW	VI	Preinfected	to the fourth	14	443	B	9999	20.8		58.4	0.122
SW	VI	Preinfected	to the fourth	14	468	B	3628538	17.42424242		62.12121212	0.104
SW	VI	Preinfected	to the fourth	14	376	B	7190997	24.52830189		53.77358491	0.126
SW	VI	Preinfected	to the second	14	135	B	9999	23.68421053		26.31578947
SW	VI	Preinfected	to the second	14	213	B	9999	11.66666667		18.33333333	0.152
SW	VI	Preinfected	to the second	14	177	B	9999	18		20	0.193
SW	VI	Preinfected	to the third	14	1762	B	9999	6.639839034		24.34607646	0.241
SW	VI	Preinfected	to the third	14	1011	B	9999	10.87719298		25.96491228	0.207
SW	VI	Preinfected	to the third	14	1170	B	9999	8.787878788		17.27272727	0.241
SW	VI	Uninfected	to the fourth	14	320463	B	9999	0		0	0.478
SW	VI	Uninfected	to the second	14	4775	B	9999	2.93901543		14.91550331	0.251
SW	VI	Uninfected	to the second	14	2512	B	9999	2.793296089		14.94413408	0.244
SW	VI	Uninfected	to the third	14	161684	B	9999	0.390625		2.6171875	0.377
SW	VI	Uninfected	to the third	14	130484	B	9999	0.354953211		4.130364634	0.474
SW	VI	Uninfected	to the third	14	89495	B	9999	0.705716302		5.363443896	0.289
f/2	VII	10:1 Co-incubation	to the fifth	2	378591	V	182514535	13.07133998
f/2	VII	10:1 Co-incubation	to the fifth	2	326908	V	9999	12.69978842
f/2	VII	10:1 Co-incubation	to the fifth	2	321097	V	164914938	11.35211112
f/2	VII	10:1 Co-incubation	to the first	2	69	V	9999	8.474576272
f/2	VII	10:1 Co-incubation	to the first	2	53	V	9999	8.510638298
f/2	VII	10:1 Co-incubation	to the first	2	44	V	9999	2.5
f/2	VII	10:1 Co-incubation	to the fourth	2	56750	V	175000	4.723233098
f/2	VII	10:1 Co-incubation	to the fourth	2	47410	V	9999	6.024519928
f/2	VII	10:1 Co-incubation	to the fourth	2	52550	V	9999	3.583237735
f/2	VII	10:1 Co-incubation	to the second	2	448	V	9999	6.249999999
f/2	VII	10:1 Co-incubation	to the second	2	333	V	9999	3.72881356
f/2	VII	10:1 Co-incubation	to the second	2	492	V	9999	3.603603604
f/2	VII	10:1 Co-incubation	to the third	2	4643	V	9999	4.6937751
f/2	VII	10:1 Co-incubation	to the third	2	4161	V	9999	2.507335291
f/2	VII	Uninfected	to the fifth	2	460945	V	9999	6.802937724
f/2	VII	Uninfected	to the fifth	2	457198	V	9999	5.110175159
f/2	VII	Uninfected	to the fifth	2	607943	V	9999	2.747778721
f/2	VII	Uninfected	to the first	2	43	V	9999	9.090909093
f/2	VII	Uninfected	to the first	2	61	V	9999	11.53846154
f/2	VII	Uninfected	to the first	2	37	V	9999	9.375000002
f/2	VII	Uninfected	to the fourth	2	45362	V	9999	2.143796137
f/2	VII	Uninfected	to the fourth	2	40751	V	9999	2.362882008
f/2	VII	Uninfected	to the fourth	2	52922	V	9999	3.104272713
f/2	VII	Uninfected	to the second	2	460	V	9999	1.994301994
f/2	VII	Uninfected	to the second	2	331	V	9999	2.135231317
f/2	VII	Uninfected	to the second	2	403	V	9999	2.898550726
f/2	VII	Uninfected	to the third	2	4436	V	9999	2.481902791
f/2	VII	Uninfected	to the third	2	4014	V	9999	1.938895417
f/2	VII	Uninfected	to the third	2	4560	V	9999	3.761514841
f/2	VII	10:1 Co-incubation	to the fifth	3	313020	U	7857982	13.00332121
f/2	VII	10:1 Co-incubation	to the fifth	3	274202	U	283108386	16.59176306
f/2	VII	10:1 Co-incubation	to the fifth	3	250829	U	135440146	21.74887041
f/2	VII	10:1 Co-incubation	to the first	3	155	U	9999	5.555555554
f/2	VII	10:1 Co-incubation	to the first	3	113	U	9999	8.98876405
f/2	VII	10:1 Co-incubation	to the first	3	95	U	9999	1.249999999
f/2	VII	10:1 Co-incubation	to the fourth	3	103699	U	305144	2.423235564
f/2	VII	10:1 Co-incubation	to the fourth	3	103700	U	9999	2.738736628
f/2	VII	10:1 Co-incubation	to the fourth	3	89949	U	269531	4.15687271
f/2	VII	10:1 Co-incubation	to the second	3	1122	U	9999	2.087912087
f/2	VII	10:1 Co-incubation	to the second	3	1011	U	9999	2.628285357
f/2	VII	10:1 Co-incubation	to the second	3	1002	U	9999	3.206650832
f/2	VII	10:1 Co-incubation	to the third	3	11313	U	9999	2.136239781
f/2	VII	10:1 Co-incubation	to the third	3	9618	U	9999	0
f/2	VII	Uninfected	to the fifth	3	1252063	U	9999	1.955691148
f/2	VII	Uninfected	to the fifth	3	1318865	U	9999	1.414675465
f/2	VII	Uninfected	to the fifth	3	1289710	U	9999	2.23624809
f/2	VII	Uninfected	to the first	3	91	U	9999	8.641975308
f/2	VII	Uninfected	to the first	3	121	U	9999	2.803738317
f/2	VII	Uninfected	to the first	3	102	U	9999	2.298850573
f/2	VII	Uninfected	to the fourth	3	89497	U	9999	1.828028427
f/2	VII	Uninfected	to the fourth	3	111523	U	9999	2.612488893
f/2	VII	Uninfected	to the fourth	3	126084	U	9999	2.668983646
f/2	VII	Uninfected	to the second	3	1091	U	9999	2.265705458
f/2	VII	Uninfected	to the second	3	860	U	9999	3.157894737
f/2	VII	Uninfected	to the second	3	781	U	9999	3.609022556
f/2	VII	Uninfected	to the third	3	9253	U	9999	3.132969034
f/2	VII	Uninfected	to the third	3	10371	U	9999	2.661431065
f/2	VII	Uninfected	to the third	3	11187	U	9999	3.000734445
f/2	VII	10:1 Co-incubation	to the fifth	4	7971	U	6452256	56.05511239
f/2	VII	10:1 Co-incubation	to the fifth	4	6285	U	77202344	45.94198653
f/2	VII	10:1 Co-incubation	to the fifth	4	5251	U	9093227	50.44658807
f/2	VII	10:1 Co-incubation	to the first	4	808	U	9999	2.384500745
f/2	VII	10:1 Co-incubation	to the first	4	712	U	9999	3.074433657
f/2	VII	10:1 Co-incubation	to the first	4	600	U	9999	2.539062499
f/2	VII	10:1 Co-incubation	to the fourth	4	72719	U	10677405	41.72915397
f/2	VII	10:1 Co-incubation	to the fourth	4	86853	U	51296874	34.45219567
f/2	VII	10:1 Co-incubation	to the fourth	4	76071	U	11074330	34.07734425
f/2	VII	10:1 Co-incubation	to the second	4	6517	U	9999	2.126086153
f/2	VII	10:1 Co-incubation	to the second	4	6273	U	9999	1.671258035
f/2	VII	10:1 Co-incubation	to the second	4	4865	U	9999	3.710843374
f/2	VII	10:1 Co-incubation	to the third	4	59408	U	9999	2.303839056
f/2	VII	10:1 Co-incubation	to the third	4	58122	U	9999	1.559960357
f/2	VII	Uninfected	to the fifth	4	4052355	U	9999	1.758659722
f/2	VII	Uninfected	to the fifth	4	4319095	U	9999	1.107374781
f/2	VII	Uninfected	to the fifth	4	4323821	U	9999	2.392629185
f/2	VII	Uninfected	to the first	4	514	U	9999	4.487179488
f/2	VII	Uninfected	to the first	4	683	U	9999	3.645833333
f/2	VII	Uninfected	to the first	4	533	U	9999	8.853118712
f/2	VII	Uninfected	to the fourth	4	682800	U	9999	2.965409136
f/2	VII	Uninfected	to the fourth	4	758765	U	9999	2.093697981
f/2	VII	Uninfected	to the fourth	4	698300	U	9999	3.631947894
f/2	VII	Uninfected	to the second	4	6358	U	9999	5.357760111
f/2	VII	Uninfected	to the second	4	5771	U	9999	3.802672149
f/2	VII	Uninfected	to the second	4	3757	U	9999	6.191155493
f/2	VII	Uninfected	to the third	4	60580	U	9999	4.810622551
f/2	VII	Uninfected	to the third	4	65658	U	9999	4.019873531
f/2	VII	Uninfected	to the third	4	49658	U	9999	6.388810946
f/2	VII	10:1 Co-incubation	to the fifth	5	3723	T	38308807	71.41429284
f/2	VII	10:1 Co-incubation	to the fifth	5	1791	T	23808194	56.54822336
f/2	VII	10:1 Co-incubation	to the fifth	5	1636	T	1053249	56.35080645
f/2	VII	10:1 Co-incubation	to the first	5	1683	T	9999	1.451278507
f/2	VII	10:1 Co-incubation	to the first	5	1448	T	9999	1.334379906
f/2	VII	10:1 Co-incubation	to the first	5	1170	T	9999	1.938325991
f/2	VII	10:1 Co-incubation	to the fourth	5	27691	T	2528635	45.06852997
f/2	VII	10:1 Co-incubation	to the fourth	5	34195	T	10857215	34.63603977
f/2	VII	10:1 Co-incubation	to the fourth	5	23629	T	2093694	30.97382199
f/2	VII	10:1 Co-incubation	to the second	5	8409	T	9999	1.507190265
f/2	VII	10:1 Co-incubation	to the second	5	12656	T	9999	1.140343001
f/2	VII	10:1 Co-incubation	to the second	5	10642	T	9999	2.8480093
f/2	VII	10:1 Co-incubation	to the third	5	100356	T	9999	1.433272309
f/2	VII	10:1 Co-incubation	to the third	5	118551	T	9999	0.888569374
f/2	VII	Uninfected	to the fifth	5	6478438	T	9999	4.19935154
f/2	VII	Uninfected	to the fifth	5	5929402	T	9999	0.923019076
f/2	VII	Uninfected	to the fifth	5	6681331	T	9999	0.945523545
f/2	VII	Uninfected	to the first	5	1094	T	9999	6.563706564
f/2	VII	Uninfected	to the first	5	1845	T	9999	1.11049417
f/2	VII	Uninfected	to the first	5	1651	T	9999	2.065081352
f/2	VII	Uninfected	to the fourth	5	1592813	T	9999	4.260057586
f/2	VII	Uninfected	to the fourth	5	1652779	T	9999	0.523708211
f/2	VII	Uninfected	to the fourth	5	1701083	T	9999	1.874839066
f/2	VII	Uninfected	to the second	5	13527	T	9999	4.782717282
f/2	VII	Uninfected	to the second	5	14862	T	9999	1.224354732
f/2	VII	Uninfected	to the second	5	13205	T	9999	1.517759349
f/2	VII	Uninfected	to the third	5	149128	T	9999	5.327126092
f/2	VII	Uninfected	to the third	5	169139	T	9999	0.639689847
f/2	VII	Uninfected	to the third	5	164109	T	9999	1.492657575
f/2	VII	10:1 Co-incubation	to the fifth	6	1266	T	51425277	76.82926832
f/2	VII	10:1 Co-incubation	to the fifth	6	970	T	66475258	78.94736843
f/2	VII	10:1 Co-incubation	to the fifth	6	624	T	30086598	73.69439071
f/2	VII	10:1 Co-incubation	to the first	6	2918	T	9999	1.808557565
f/2	VII	10:1 Co-incubation	to the first	6	2583	T	9999	2.16091954
f/2	VII	10:1 Co-incubation	to the first	6	1930	T	9999	2.878598248
f/2	VII	10:1 Co-incubation	to the fourth	6	4876	T	4803908	64.55529164
f/2	VII	10:1 Co-incubation	to the fourth	6	5045	T	38599133	52.9896422
f/2	VII	10:1 Co-incubation	to the fourth	6	3056	T	17469907	58.1027668
f/2	VII	10:1 Co-incubation	to the second	6	14963	T	9999	2.150352659
f/2	VII	10:1 Co-incubation	to the second	6	19897	T	9999	2.047394497
f/2	VII	10:1 Co-incubation	to the second	6	14744	T	9999	9.362712979
f/2	VII	10:1 Co-incubation	to the third	6	190779	T	9999	6.028940532
f/2	VII	10:1 Co-incubation	to the third	6	197404	T	9999	1.77000734
f/2	VII	Uninfected	to the fifth	6	7152573	T	9999	0.928310133
f/2	VII	Uninfected	to the fifth	6	7871180	T	9999	1.506127417
f/2	VII	Uninfected	to the fifth	6	7549485	T	9999	1.58426645
f/2	VII	Uninfected	to the first	6	1560	T	9999	2.576112413
f/2	VII	Uninfected	to the first	6	2717	T	9999	1.512373969
f/2	VII	Uninfected	to the first	6	2571	T	9999	3.165467626
f/2	VII	Uninfected	to the fourth	6	2466845	T	9999	0.954405022
f/2	VII	Uninfected	to the fourth	6	2824430	T	9999	0.654291308
f/2	VII	Uninfected	to the fourth	6	3062040	T	9999	0.751456675
f/2	VII	Uninfected	to the second	6	16476	T	9999	2.035021297
f/2	VII	Uninfected	to the second	6	19448	T	9999	1.72888519
f/2	VII	Uninfected	to the second	6	20653	T	9999	2.377996371
f/2	VII	Uninfected	to the third	6	228058	T	9999	1.858214951
f/2	VII	Uninfected	to the third	6	323418	T	9999	1.946340141
f/2	VII	Uninfected	to the third	6	339830	T	9999	2.065655217
f/2	VII	10:1 Co-incubation	to the fifth	7	406	T	12437671	78.1976744
f/2	VII	10:1 Co-incubation	to the fifth	7	306	T	9842205	75.95419846
f/2	VII	10:1 Co-incubation	to the fifth	7	294	T	4591147	69.07630522
f/2	VII	10:1 Co-incubation	to the first	7	8108	T	9999	0.668993601
f/2	VII	10:1 Co-incubation	to the first	7	8268	T	9999	1.031510527
f/2	VII	10:1 Co-incubation	to the first	7	6802	T	9999	1.664355063
f/2	VII	10:1 Co-incubation	to the fourth	7	198	T	3268659	55.95238096
f/2	VII	10:1 Co-incubation	to the fourth	7	232	T	6163099	61.80904524
f/2	VII	10:1 Co-incubation	to the fourth	7	259	T	1883685	50.45454544
f/2	VII	10:1 Co-incubation	to the second	7	40835	T	9999	0.7450618
f/2	VII	10:1 Co-incubation	to the second	7	70099	T	9999	0.974918757
f/2	VII	10:1 Co-incubation	to the second	7	45770	T	9999	5.81763842
f/2	VII	10:1 Co-incubation	to the third	7	332634	T	110242206	11.13466679
f/2	VII	10:1 Co-incubation	to the third	7	258794	T	142505389	11.0622585
f/2	VII	Uninfected	to the fifth	7	10330790	T	9999	1.321583345
f/2	VII	Uninfected	to the fifth	7	11177431	T	9999	1.683890333
f/2	VII	Uninfected	to the fifth	7	10267409	T	9999	1.227272526
f/2	VII	Uninfected	to the first	7	4490	T	9999	3.563474388
f/2	VII	Uninfected	to the first	7	11771	T	9999	1.132766949
f/2	VII	Uninfected	to the first	7	12167	T	9999	1.464435146
f/2	VII	Uninfected	to the fourth	7	6261370	T	9999	0.539498544
f/2	VII	Uninfected	to the fourth	7	5885559	T	9999	0.993791717
f/2	VII	Uninfected	to the fourth	7	5619309	T	9999	0.901599032
f/2	VII	Uninfected	to the second	7	68294	T	9999	1.18897707
f/2	VII	Uninfected	to the second	7	84196	T	9999	1.534699581
f/2	VII	Uninfected	to the second	7	71191	T	9999	1.442983016
f/2	VII	Uninfected	to the third	7	1069770	T	9999	0.737728671
f/2	VII	Uninfected	to the third	7	1353216	T	9999	1.015011447
f/2	VII	Uninfected	to the third	7	1226282	T	9999	0.75616609
