# Supplementary material for: Temperate infection in a virus–host system previously known for virulent dynamics
Source: Nat Commun. 2020 Sep 15;11:4626. doi: 10.1038/s41467-020-18078-4 (PMC7493887; doi:10.1038/s41467-020-18078-4)
Supplement: Supplementary file 4 — Source Data [file 41467_2020_18078_MOESM4_ESM.zip › Lytic densities Source Data.csv]

Experiment	Treatment	Iniital Density	Carrying Capacity	Media	Initial E. huxleyi per mL	Days of incubation when lysis occurred	Maximum E. huxleyi density (cells per mL; lytic density)
I	10:1 Co-incubation	to the fifth	6590541	f/2	370692	1	370692
I	10:1 Co-incubation	to the fifth	6590541	f/2	328928	1	328928
I	10:1 Co-incubation	to the fifth	6590541	f/2	349406	1	349406
I	10:1 Co-incubation	to the fourth	6590541	f/2	39112	3	127706
I	10:1 Co-incubation	to the fourth	6590541	f/2	38856	3	114507
I	10:1 Co-incubation	to the fourth	6590541	f/2	45718	3	105357
I	Preinfected	to the fifth	6590541	f/2	402525	2	426664
I	Preinfected	to the fifth	6590541	f/2	401523	2	406554
I	Preinfected	to the fifth	6590541	f/2	480142	2	486891
I	Preinfected	to the fourth	6590541	f/2	41453	3	100855
I	Preinfected	to the fourth	6590541	f/2	41886	3	89625
I	Preinfected	to the fourth	6590541	f/2	47094	3	81849
I	Preinfected with added viruses	to the fifth	6590541	f/2	382951	1	382951
I	Preinfected with added viruses	to the fifth	6590541	f/2	340987	1	340987
I	Preinfected with added viruses	to the fifth	6590541	f/2	356067	1	356067
I	Preinfected with added viruses	to the fourth	6590541	f/2	38695	1	38695
I	Preinfected with added viruses	to the fourth	6590541	f/2	31436	2	31844
I	Preinfected with added viruses	to the fourth	6590541	f/2	34943	1	34943
II	10:1 Co-incubation	to the fifth	8888000	f/2	946529	0	909412
II	10:1 Co-incubation	to the fifth	10587706	f/2	909412	0	932647
II	10:1 Co-incubation	to the fifth	8491824	f/2	907471	0	946529
II	10:1 Co-incubation	to the fifth	6292676	f/2	92088	2	159294
II	10:1 Co-incubation	to the fifth	7139912	f/2	93029	2	194265
II	10:1 Co-incubation	to the fifth	5720618	f/2	88206	2	200824
III	10:1 Co-incubation	to the fifth	6590541	f/2	457147	1	457147
III	10:1 Co-incubation	to the fourth	6590541	f/2	54933	1	54933
V	10:1 Co-incubation	to the fifth	6590541	f/2	267419	1	282746
V	10:1 Co-incubation	to the fifth	6590541	f/2	327194	0	327194
V	10:1 Co-incubation	to the fifth	6590541	f/2	312295	0	312295
V	10:1 Co-incubation	to the fourth	6590541	f/2	28549	3	117000
V	10:1 Co-incubation	to the fourth	6590541	f/2	33475	3	128596
V	10:1 Co-incubation	to the fourth	6590541	f/2	30352	3	117189
V	10:1 Co-incubation	to the second	6590541	f/2	377	13	2358221
V	10:1 Co-incubation	to the second	6590541	f/2	359	13	2677963
V	10:1 Co-incubation	to the second	6590541	f/2	372	13	2723701
V	10:1 Co-incubation	to the third	6590541	f/2	3380	8	719288
V	10:1 Co-incubation	to the third	6590541	f/2	3532	8	821576
V	10:1 Co-incubation	to the third	6590541	f/2	3400	8	631747
V	Preinfected	to the fifth	6590541	f/2	288682	0	288682
V	Preinfected	to the fifth	6590541	f/2	293109	0	293109
V	Preinfected	to the fifth	6590541	f/2	318693	0	318693
V	Preinfected	to the first	6590541	f/2	44	21	2308765
V	Preinfected	to the first	6590541	f/2	37	21	808209
V	Preinfected	to the first	6590541	f/2	56	21	6314232
V	Preinfected	to the fourth	6590541	f/2	29820	3	53168
V	Preinfected	to the fourth	6590541	f/2	34240	3	53090
V	Preinfected	to the fourth	6590541	f/2	30644	3	47541
V	Preinfected	to the second	6590541	f/2	375	13	591264
V	Preinfected	to the second	6590541	f/2	348	13	650679
V	Preinfected	to the second	6590541	f/2	339	13	422470
V	Preinfected	to the third	6590541	f/2	3090	8	389274
V	Preinfected	to the third	6590541	f/2	3387	8	361257
V	Preinfected	to the third	6590541	f/2	3187	8	489683
V	Preinfected with added viruses	to the fifth	6590541	f/2	290692	0	290692
V	Preinfected with added viruses	to the fifth	6590541	f/2	272662	0	272662
V	Preinfected with added viruses	to the fifth	6590541	f/2	268398	0	268398
V	Preinfected with added viruses	to the first	6590541	f/2	25	13	189755
V	Preinfected with added viruses	to the first	6590541	f/2	44	13	140546
V	Preinfected with added viruses	to the first	6590541	f/2	30	13	122439
V	Preinfected with added viruses	to the fourth	6590541	f/2	30391	2	32929
V	Preinfected with added viruses	to the fourth	6590541	f/2	27874	2	40400
V	Preinfected with added viruses	to the fourth	6590541	f/2	26853	3	35784
V	Preinfected with added viruses	to the second	6590541	f/2	271	8	64138
V	Preinfected with added viruses	to the second	6590541	f/2	320	13	81817
V	Preinfected with added viruses	to the second	6590541	f/2	276	13	136167
V	Preinfected with added viruses	to the third	6590541	f/2	3077	8	243229
V	Preinfected with added viruses	to the third	6590541	f/2	2882	8	277864
V	Preinfected with added viruses	to the third	6590541	f/2	2584	8	41149
VI	10:1 Co-incubation	to the fourth	6590541	f/2	12271	5	457543
VI	10:1 Co-incubation	to the fourth	6590541	f/2	12121	5	531348
VI	10:1 Co-incubation	to the fourth	6590541	f/2	10837	5	466891
VI	10:1 Co-incubation	to the second	6590541	f/2	100	14	3847125
VI	10:1 Co-incubation	to the second	6590541	f/2	178	14	3871375
VI	10:1 Co-incubation	to the second	6590541	f/2	112	14	3618375
VI	10:1 Co-incubation	to the third	6590541	f/2	1206	9	1492486
VI	10:1 Co-incubation	to the third	6590541	f/2	1262	9	1330206
VI	10:1 Co-incubation	to the third	6590541	f/2	1189	11	3710875
VI	Preinfected	to the fourth	6590541	f/2	12509	5	195632
VI	Preinfected	to the fourth	6590541	f/2	12962	5	169793
VI	Preinfected	to the fourth	6590541	f/2	11942	5	148897
VI	Preinfected	to the second	6590541	f/2	156	11	507125
VI	Preinfected	to the second	6590541	f/2	173	11	606188
VI	Preinfected	to the second	6590541	f/2	224	11	548625
VI	Preinfected	to the third	6590541	f/2	1261	7	175733
VI	Preinfected	to the third	6590541	f/2	1428	7	183457
VI	Preinfected	to the third	6590541	f/2	1474	7	164943
VII	10:1 Co-incubation	to the fifth	6590541	f/2	378591	2	378591
VII	10:1 Co-incubation	to the fifth	6590541	f/2	326908	2	326908
VII	10:1 Co-incubation	to the fifth	6590541	f/2	321097	2	321097
VII	10:1 Co-incubation	to the fourth	6590541	f/2	56750	3	103699
VII	10:1 Co-incubation	to the fourth	6590541	f/2	47410	3	103700
VII	10:1 Co-incubation	to the fourth	6590541	f/2	52550	3	89949
II	10:1 Co-incubation	to the fifth	1708529	SW	893235	0	806000
II	10:1 Co-incubation	to the fifth	1983294	SW	882353	0	893235
II	10:1 Co-incubation	to the fifth	1881412	SW	806000	0	882353
II	10:1 Co-incubation	to the fifth	364088	SW	69676	2	132294
II	10:1 Co-incubation	to the fifth	384706	SW	82706	2	167735
II	10:1 Co-incubation	to the fifth	337500	SW	77324	2	189941
IV	10:1 Co-incubation	to the second	194505	SW	233	9	134928
IV	10:1 Co-incubation	to the second	194505	SW	238	9	167887
IV	10:1 Co-incubation	to the second	194505	SW	264	9	58783
V	Preinfected	to the second	71096.66667	SW	226	0	19151
V	Preinfected	to the second	71096.66667	SW	228	0	18568
V	Preinfected	to the second	71096.66667	SW	222	0	33737
VI	10:1 Co-incubation	to the fourth	311238	SW	11260	5	177802
VI	10:1 Co-incubation	to the fourth	311238	SW	10875	5	178066
VI	10:1 Co-incubation	to the fourth	311238	SW	10788	5	166989
VI	10:1 Co-incubation	to the second	3733	SW	112	9	3087
VI	10:1 Co-incubation	to the second	3733	SW	125	9	2612
VI	10:1 Co-incubation	to the second	3733	SW	119	9	1981
VI	10:1 Co-incubation	to the third	127221	SW	1237	7	23914
VI	10:1 Co-incubation	to the third	127221	SW	1141	7	25229
VI	10:1 Co-incubation	to the third	127221	SW	1058	7	25829
VI	Preinfected	to the fourth	311238	SW	12481	5	65467
VI	Preinfected	to the fourth	311238	SW	11788	5	76422
VI	Preinfected	to the fourth	311238	SW	11923	5	63933
VI	Preinfected	to the second	3733	SW	122	7	1833
VI	Preinfected	to the second	3733	SW	109	7	2703
VI	Preinfected	to the second	3733	SW	135	7	2461
VI	Preinfected	to the third	127221	SW	1407	5	17222
VI	Preinfected	to the third	127221	SW	1228	5	17533
VI	Preinfected	to the third	127221	SW	1173	5	15333
