# Supplementary material for: Temperate infection in a virus–host system previously known for virulent dynamics
Source: Nat Commun. 2020 Sep 15;11:4626. doi: 10.1038/s41467-020-18078-4 (PMC7493887; doi:10.1038/s41467-020-18078-4)
Supplement: Supplementary file 4 — Source Data [file 41467_2020_18078_MOESM4_ESM.zip › Theoretical Source Data.csv]

Media	Model	Treatment	Initial Density	Days of incubation	E. huxleyi per mL
f/2	Temperate with autophagy-triggered induction	10:1 Co-incubation	to the first	0	10
f/2	Temperate with autophagy-triggered induction	10:1 Co-incubation	to the second	0	102
f/2	Temperate with autophagy-triggered induction	10:1 Co-incubation	to the third	0	1015
f/2	Temperate with autophagy-triggered induction	10:1 Co-incubation	to the fourth	0	10153
f/2	Temperate with autophagy-triggered induction	10:1 Co-incubation	to the fifth	0	101219
f/2	Temperate with autophagy-triggered induction	Uninfected	to the first	0	10
f/2	Temperate with autophagy-triggered induction	Uninfected	to the second	0	102
f/2	Temperate with autophagy-triggered induction	Uninfected	to the third	0	1015
f/2	Temperate with autophagy-triggered induction	Uninfected	to the fourth	0	10153
f/2	Temperate with autophagy-triggered induction	Uninfected	to the fifth	0	101506
f/2	Temperate with autophagy-triggered induction	Preinfected	to the first	0	10
f/2	Temperate with autophagy-triggered induction	Preinfected	to the second	0	102
f/2	Temperate with autophagy-triggered induction	Preinfected	to the third	0	1015
f/2	Temperate with autophagy-triggered induction	Preinfected	to the fourth	0	10153
f/2	Temperate with autophagy-triggered induction	Preinfected	to the fifth	0	99254
f/2	Temperate with autophagy-triggered induction	Preinfected with added viruses	to the first	0	10
f/2	Temperate with autophagy-triggered induction	Preinfected with added viruses	to the second	0	102
f/2	Temperate with autophagy-triggered induction	Preinfected with added viruses	to the third	0	1015
f/2	Temperate with autophagy-triggered induction	Preinfected with added viruses	to the fourth	0	10153
f/2	Temperate with autophagy-triggered induction	Preinfected with added viruses	to the fifth	0	99254
f/2	Virulent lytic-only	10:1 Co-incubation	to the first	0	10
f/2	Virulent lytic-only	10:1 Co-incubation	to the second	0	102
f/2	Virulent lytic-only	10:1 Co-incubation	to the third	0	1015
f/2	Virulent lytic-only	10:1 Co-incubation	to the fourth	0	10150
f/2	Virulent lytic-only	10:1 Co-incubation	to the fifth	0	101219
f/2	Virulent lytic-only	Uninfected	to the first	0	10
f/2	Virulent lytic-only	Uninfected	to the second	0	102
f/2	Virulent lytic-only	Uninfected	to the third	0	1015
f/2	Virulent lytic-only	Uninfected	to the fourth	0	10153
f/2	Virulent lytic-only	Uninfected	to the fifth	0	101506
f/2	Virulent lytic-only	Preinfected	to the first	0	10
f/2	Virulent lytic-only	Preinfected	to the second	0	99
f/2	Virulent lytic-only	Preinfected	to the third	0	993
f/2	Virulent lytic-only	Preinfected	to the fourth	0	9925
f/2	Virulent lytic-only	Preinfected	to the fifth	0	99254
f/2	Virulent lytic-only	Preinfected with added viruses	to the first	0	10
f/2	Virulent lytic-only	Preinfected with added viruses	to the second	0	99
f/2	Virulent lytic-only	Preinfected with added viruses	to the third	0	993
f/2	Virulent lytic-only	Preinfected with added viruses	to the fourth	0	9925
f/2	Virulent lytic-only	Preinfected with added viruses	to the fifth	0	99254
f/2	Temperate with phenomenological induction	10:1 Co-incubation	to the first	0	10
f/2	Temperate with phenomenological induction	10:1 Co-incubation	to the second	0	102
f/2	Temperate with phenomenological induction	10:1 Co-incubation	to the third	0	1015
f/2	Temperate with phenomenological induction	10:1 Co-incubation	to the fourth	0	10153
f/2	Temperate with phenomenological induction	10:1 Co-incubation	to the fifth	0	101219
f/2	Temperate with phenomenological induction	Uninfected	to the first	0	10
f/2	Temperate with phenomenological induction	Uninfected	to the second	0	102
f/2	Temperate with phenomenological induction	Uninfected	to the third	0	1015
f/2	Temperate with phenomenological induction	Uninfected	to the fourth	0	10153
f/2	Temperate with phenomenological induction	Uninfected	to the fifth	0	101506
f/2	Temperate with phenomenological induction	Preinfected	to the first	0	10
f/2	Temperate with phenomenological induction	Preinfected	to the second	0	102
f/2	Temperate with phenomenological induction	Preinfected	to the third	0	1015
f/2	Temperate with phenomenological induction	Preinfected	to the fourth	0	10153
f/2	Temperate with phenomenological induction	Preinfected	to the fifth	0	99254
f/2	Temperate with phenomenological induction	Preinfected with added viruses	to the first	0	10
f/2	Temperate with phenomenological induction	Preinfected with added viruses	to the second	0	102
f/2	Temperate with phenomenological induction	Preinfected with added viruses	to the third	0	1015
f/2	Temperate with phenomenological induction	Preinfected with added viruses	to the fourth	0	10153
f/2	Temperate with phenomenological induction	Preinfected with added viruses	to the fifth	0	99254
f/2	Temperate with autophagy-triggered induction	10:1 Co-incubation	to the first	1	28
f/2	Temperate with autophagy-triggered induction	10:1 Co-incubation	to the second	1	276
f/2	Temperate with autophagy-triggered induction	10:1 Co-incubation	to the third	1	2759
f/2	Temperate with autophagy-triggered induction	10:1 Co-incubation	to the fourth	1	24956
f/2	Temperate with autophagy-triggered induction	10:1 Co-incubation	to the fifth	1	67263
f/2	Temperate with autophagy-triggered induction	Uninfected	to the first	1	28
f/2	Temperate with autophagy-triggered induction	Uninfected	to the second	1	276
f/2	Temperate with autophagy-triggered induction	Uninfected	to the third	1	2759
f/2	Temperate with autophagy-triggered induction	Uninfected	to the fourth	1	27519
f/2	Temperate with autophagy-triggered induction	Uninfected	to the fifth	1	268661
f/2	Temperate with autophagy-triggered induction	Preinfected	to the first	1	28
f/2	Temperate with autophagy-triggered induction	Preinfected	to the second	1	276
f/2	Temperate with autophagy-triggered induction	Preinfected	to the third	1	2759
f/2	Temperate with autophagy-triggered induction	Preinfected	to the fourth	1	25282
f/2	Temperate with autophagy-triggered induction	Preinfected	to the fifth	1	60507
f/2	Temperate with autophagy-triggered induction	Preinfected with added viruses	to the first	1	28
f/2	Temperate with autophagy-triggered induction	Preinfected with added viruses	to the second	1	276
f/2	Temperate with autophagy-triggered induction	Preinfected with added viruses	to the third	1	2759
f/2	Temperate with autophagy-triggered induction	Preinfected with added viruses	to the fourth	1	21700
f/2	Temperate with autophagy-triggered induction	Preinfected with added viruses	to the fifth	1	60504
f/2	Virulent lytic-only	10:1 Co-incubation	to the first	1	28
f/2	Virulent lytic-only	10:1 Co-incubation	to the second	1	274
f/2	Virulent lytic-only	10:1 Co-incubation	to the third	1	2584
f/2	Virulent lytic-only	10:1 Co-incubation	to the fourth	1	13744
f/2	Virulent lytic-only	10:1 Co-incubation	to the fifth	1	67262
f/2	Virulent lytic-only	Uninfected	to the first	1	28
f/2	Virulent lytic-only	Uninfected	to the second	1	276
f/2	Virulent lytic-only	Uninfected	to the third	1	2759
f/2	Virulent lytic-only	Uninfected	to the fourth	1	27519
f/2	Virulent lytic-only	Uninfected	to the fifth	1	268661
f/2	Virulent lytic-only	Preinfected	to the first	1	6
f/2	Virulent lytic-only	Preinfected	to the second	1	61
f/2	Virulent lytic-only	Preinfected	to the third	1	605
f/2	Virulent lytic-only	Preinfected	to the fourth	1	6052
f/2	Virulent lytic-only	Preinfected	to the fifth	1	60507
f/2	Virulent lytic-only	Preinfected with added viruses	to the first	1	6
f/2	Virulent lytic-only	Preinfected with added viruses	to the second	1	61
f/2	Virulent lytic-only	Preinfected with added viruses	to the third	1	605
f/2	Virulent lytic-only	Preinfected with added viruses	to the fourth	1	6050
f/2	Virulent lytic-only	Preinfected with added viruses	to the fifth	1	60504
f/2	Temperate with phenomenological induction	10:1 Co-incubation	to the first	1	28
f/2	Temperate with phenomenological induction	10:1 Co-incubation	to the second	1	276
f/2	Temperate with phenomenological induction	10:1 Co-incubation	to the third	1	2759
f/2	Temperate with phenomenological induction	10:1 Co-incubation	to the fourth	1	27519
f/2	Temperate with phenomenological induction	10:1 Co-incubation	to the fifth	1	67262
f/2	Temperate with phenomenological induction	Uninfected	to the first	1	28
f/2	Temperate with phenomenological induction	Uninfected	to the second	1	276
f/2	Temperate with phenomenological induction	Uninfected	to the third	1	2759
f/2	Temperate with phenomenological induction	Uninfected	to the fourth	1	27519
f/2	Temperate with phenomenological induction	Uninfected	to the fifth	1	268661
f/2	Temperate with phenomenological induction	Preinfected	to the first	1	28
f/2	Temperate with phenomenological induction	Preinfected	to the second	1	276
f/2	Temperate with phenomenological induction	Preinfected	to the third	1	2759
f/2	Temperate with phenomenological induction	Preinfected	to the fourth	1	27519
f/2	Temperate with phenomenological induction	Preinfected	to the fifth	1	60507
f/2	Temperate with phenomenological induction	Preinfected with added viruses	to the first	1	28
f/2	Temperate with phenomenological induction	Preinfected with added viruses	to the second	1	276
f/2	Temperate with phenomenological induction	Preinfected with added viruses	to the third	1	2759
f/2	Temperate with phenomenological induction	Preinfected with added viruses	to the fourth	1	27519
f/2	Temperate with phenomenological induction	Preinfected with added viruses	to the fifth	1	60504
f/2	Temperate with autophagy-triggered induction	10:1 Co-incubation	to the first	2	75
f/2	Temperate with autophagy-triggered induction	10:1 Co-incubation	to the second	2	750
f/2	Temperate with autophagy-triggered induction	10:1 Co-incubation	to the third	2	7492
f/2	Temperate with autophagy-triggered induction	10:1 Co-incubation	to the fourth	2	23955
f/2	Temperate with autophagy-triggered induction	10:1 Co-incubation	to the fifth	2	41001
f/2	Temperate with autophagy-triggered induction	Uninfected	to the first	2	75
f/2	Temperate with autophagy-triggered induction	Uninfected	to the second	2	750
f/2	Temperate with autophagy-triggered induction	Uninfected	to the third	2	7492
f/2	Temperate with autophagy-triggered induction	Uninfected	to the fourth	2	74253
f/2	Temperate with autophagy-triggered induction	Uninfected	to the fifth	2	681778
f/2	Temperate with autophagy-triggered induction	Preinfected	to the first	2	75
f/2	Temperate with autophagy-triggered induction	Preinfected	to the second	2	750
f/2	Temperate with autophagy-triggered induction	Preinfected	to the third	2	7492
f/2	Temperate with autophagy-triggered induction	Preinfected	to the fourth	2	30391
f/2	Temperate with autophagy-triggered induction	Preinfected	to the fifth	2	36883
f/2	Temperate with autophagy-triggered induction	Preinfected with added viruses	to the first	2	75
f/2	Temperate with autophagy-triggered induction	Preinfected with added viruses	to the second	2	750
f/2	Temperate with autophagy-triggered induction	Preinfected with added viruses	to the third	2	7492
f/2	Temperate with autophagy-triggered induction	Preinfected with added viruses	to the fourth	2	13916
f/2	Temperate with autophagy-triggered induction	Preinfected with added viruses	to the fifth	2	36881
f/2	Virulent lytic-only	10:1 Co-incubation	to the first	2	75
f/2	Virulent lytic-only	10:1 Co-incubation	to the second	2	738
f/2	Virulent lytic-only	10:1 Co-incubation	to the third	2	6051
f/2	Virulent lytic-only	10:1 Co-incubation	to the fourth	2	8871
f/2	Virulent lytic-only	10:1 Co-incubation	to the fifth	2	41001
f/2	Virulent lytic-only	Uninfected	to the first	2	75
f/2	Virulent lytic-only	Uninfected	to the second	2	750
f/2	Virulent lytic-only	Uninfected	to the third	2	7492
f/2	Virulent lytic-only	Uninfected	to the fourth	2	74253
f/2	Virulent lytic-only	Uninfected	to the fifth	2	681778
f/2	Virulent lytic-only	Preinfected	to the first	2	4
f/2	Virulent lytic-only	Preinfected	to the second	2	37
f/2	Virulent lytic-only	Preinfected	to the third	2	370
f/2	Virulent lytic-only	Preinfected	to the fourth	2	3689
f/2	Virulent lytic-only	Preinfected	to the fifth	2	36883
f/2	Virulent lytic-only	Preinfected with added viruses	to the first	2	4
f/2	Virulent lytic-only	Preinfected with added viruses	to the second	2	37
f/2	Virulent lytic-only	Preinfected with added viruses	to the third	2	369
f/2	Virulent lytic-only	Preinfected with added viruses	to the fourth	2	3688
f/2	Virulent lytic-only	Preinfected with added viruses	to the fifth	2	36881
f/2	Temperate with phenomenological induction	10:1 Co-incubation	to the first	2	75
f/2	Temperate with phenomenological induction	10:1 Co-incubation	to the second	2	750
f/2	Temperate with phenomenological induction	10:1 Co-incubation	to the third	2	7492
f/2	Temperate with phenomenological induction	10:1 Co-incubation	to the fourth	2	74253
f/2	Temperate with phenomenological induction	10:1 Co-incubation	to the fifth	2	41001
f/2	Temperate with phenomenological induction	Uninfected	to the first	2	75
f/2	Temperate with phenomenological induction	Uninfected	to the second	2	750
f/2	Temperate with phenomenological induction	Uninfected	to the third	2	7492
f/2	Temperate with phenomenological induction	Uninfected	to the fourth	2	74253
f/2	Temperate with phenomenological induction	Uninfected	to the fifth	2	681778
f/2	Temperate with phenomenological induction	Preinfected	to the first	2	75
f/2	Temperate with phenomenological induction	Preinfected	to the second	2	750
f/2	Temperate with phenomenological induction	Preinfected	to the third	2	7492
f/2	Temperate with phenomenological induction	Preinfected	to the fourth	2	74253
f/2	Temperate with phenomenological induction	Preinfected	to the fifth	2	36883
f/2	Temperate with phenomenological induction	Preinfected with added viruses	to the first	2	75
f/2	Temperate with phenomenological induction	Preinfected with added viruses	to the second	2	750
f/2	Temperate with phenomenological induction	Preinfected with added viruses	to the third	2	7492
f/2	Temperate with phenomenological induction	Preinfected with added viruses	to the fourth	2	74253
f/2	Temperate with phenomenological induction	Preinfected with added viruses	to the fifth	2	36881
f/2	Temperate with autophagy-triggered induction	10:1 Co-incubation	to the first	3	208
f/2	Temperate with autophagy-triggered induction	10:1 Co-incubation	to the second	3	2082
f/2	Temperate with autophagy-triggered induction	10:1 Co-incubation	to the third	3	20691
f/2	Temperate with autophagy-triggered induction	10:1 Co-incubation	to the fourth	3	16267
f/2	Temperate with autophagy-triggered induction	10:1 Co-incubation	to the fifth	3	24621
f/2	Temperate with autophagy-triggered induction	Uninfected	to the first	3	208
f/2	Temperate with autophagy-triggered induction	Uninfected	to the second	3	2082
f/2	Temperate with autophagy-triggered induction	Uninfected	to the third	3	20691
f/2	Temperate with autophagy-triggered induction	Uninfected	to the fourth	3	200016
f/2	Temperate with autophagy-triggered induction	Uninfected	to the fifth	3	1550347
f/2	Temperate with autophagy-triggered induction	Preinfected	to the first	3	208
f/2	Temperate with autophagy-triggered induction	Preinfected	to the second	3	2082
f/2	Temperate with autophagy-triggered induction	Preinfected	to the third	3	20691
f/2	Temperate with autophagy-triggered induction	Preinfected	to the fourth	3	20642
f/2	Temperate with autophagy-triggered induction	Preinfected	to the fifth	3	22148
f/2	Temperate with autophagy-triggered induction	Preinfected with added viruses	to the first	3	208
f/2	Temperate with autophagy-triggered induction	Preinfected with added viruses	to the second	3	2082
f/2	Temperate with autophagy-triggered induction	Preinfected with added viruses	to the third	3	20691
f/2	Temperate with autophagy-triggered induction	Preinfected with added viruses	to the fourth	3	8756
f/2	Temperate with autophagy-triggered induction	Preinfected with added viruses	to the fifth	3	22147
f/2	Virulent lytic-only	10:1 Co-incubation	to the first	3	208
f/2	Virulent lytic-only	10:1 Co-incubation	to the second	3	2028
f/2	Virulent lytic-only	10:1 Co-incubation	to the third	3	11166
f/2	Virulent lytic-only	10:1 Co-incubation	to the fourth	3	5328
f/2	Virulent lytic-only	10:1 Co-incubation	to the fifth	3	24620
f/2	Virulent lytic-only	Uninfected	to the first	3	208
f/2	Virulent lytic-only	Uninfected	to the second	3	2082
f/2	Virulent lytic-only	Uninfected	to the third	3	20691
f/2	Virulent lytic-only	Uninfected	to the fourth	3	200016
f/2	Virulent lytic-only	Uninfected	to the fifth	3	1550347
f/2	Virulent lytic-only	Preinfected	to the first	3	2
f/2	Virulent lytic-only	Preinfected	to the second	3	23
f/2	Virulent lytic-only	Preinfected	to the third	3	223
f/2	Virulent lytic-only	Preinfected	to the fourth	3	2215
f/2	Virulent lytic-only	Preinfected	to the fifth	3	22148
f/2	Virulent lytic-only	Preinfected with added viruses	to the first	3	2
f/2	Virulent lytic-only	Preinfected with added viruses	to the second	3	22
f/2	Virulent lytic-only	Preinfected with added viruses	to the third	3	221
f/2	Virulent lytic-only	Preinfected with added viruses	to the fourth	3	2215
f/2	Virulent lytic-only	Preinfected with added viruses	to the fifth	3	22147
f/2	Temperate with phenomenological induction	10:1 Co-incubation	to the first	3	208
f/2	Temperate with phenomenological induction	10:1 Co-incubation	to the second	3	2082
f/2	Temperate with phenomenological induction	10:1 Co-incubation	to the third	3	20691
f/2	Temperate with phenomenological induction	10:1 Co-incubation	to the fourth	3	200006
f/2	Temperate with phenomenological induction	10:1 Co-incubation	to the fifth	3	24620
f/2	Temperate with phenomenological induction	Uninfected	to the first	3	208
f/2	Temperate with phenomenological induction	Uninfected	to the second	3	2082
f/2	Temperate with phenomenological induction	Uninfected	to the third	3	20691
f/2	Temperate with phenomenological induction	Uninfected	to the fourth	3	200016
f/2	Temperate with phenomenological induction	Uninfected	to the fifth	3	1550347
f/2	Temperate with phenomenological induction	Preinfected	to the first	3	208
f/2	Temperate with phenomenological induction	Preinfected	to the second	3	2082
f/2	Temperate with phenomenological induction	Preinfected	to the third	3	20691
f/2	Temperate with phenomenological induction	Preinfected	to the fourth	3	200013
f/2	Temperate with phenomenological induction	Preinfected	to the fifth	3	22148
f/2	Temperate with phenomenological induction	Preinfected with added viruses	to the first	3	208
f/2	Temperate with phenomenological induction	Preinfected with added viruses	to the second	3	2082
f/2	Temperate with phenomenological induction	Preinfected with added viruses	to the third	3	20691
f/2	Temperate with phenomenological induction	Preinfected with added viruses	to the fourth	3	199988
f/2	Temperate with phenomenological induction	Preinfected with added viruses	to the fifth	3	22147
f/2	Temperate with autophagy-triggered induction	10:1 Co-incubation	to the first	4	550
f/2	Temperate with autophagy-triggered induction	10:1 Co-incubation	to the second	4	5509
f/2	Temperate with autophagy-triggered induction	10:1 Co-incubation	to the third	4	52519
f/2	Temperate with autophagy-triggered induction	10:1 Co-incubation	to the fourth	4	11206
f/2	Temperate with autophagy-triggered induction	10:1 Co-incubation	to the fifth	4	15008
f/2	Temperate with autophagy-triggered induction	Uninfected	to the first	4	550
f/2	Temperate with autophagy-triggered induction	Uninfected	to the second	4	5509
f/2	Temperate with autophagy-triggered induction	Uninfected	to the third	4	53988
f/2	Temperate with autophagy-triggered induction	Uninfected	to the fourth	4	490112
f/2	Temperate with autophagy-triggered induction	Uninfected	to the fifth	4	2770544
f/2	Temperate with autophagy-triggered induction	Preinfected	to the first	4	550
f/2	Temperate with autophagy-triggered induction	Preinfected	to the second	4	5509
f/2	Temperate with autophagy-triggered induction	Preinfected	to the third	4	52385
f/2	Temperate with autophagy-triggered induction	Preinfected	to the fourth	4	14131
f/2	Temperate with autophagy-triggered induction	Preinfected	to the fifth	4	13500
f/2	Temperate with autophagy-triggered induction	Preinfected with added viruses	to the first	4	550
f/2	Temperate with autophagy-triggered induction	Preinfected with added viruses	to the second	4	5509
f/2	Temperate with autophagy-triggered induction	Preinfected with added viruses	to the third	4	24961
f/2	Temperate with autophagy-triggered induction	Preinfected with added viruses	to the fourth	4	5575
f/2	Temperate with autophagy-triggered induction	Preinfected with added viruses	to the fifth	4	13500
f/2	Virulent lytic-only	10:1 Co-incubation	to the first	4	549
f/2	Virulent lytic-only	10:1 Co-incubation	to the second	4	5301
f/2	Virulent lytic-only	10:1 Co-incubation	to the third	4	9812
f/2	Virulent lytic-only	10:1 Co-incubation	to the fourth	4	3248
f/2	Virulent lytic-only	10:1 Co-incubation	to the fifth	4	15008
f/2	Virulent lytic-only	Uninfected	to the first	4	550
f/2	Virulent lytic-only	Uninfected	to the second	4	5509
f/2	Virulent lytic-only	Uninfected	to the third	4	53988
f/2	Virulent lytic-only	Uninfected	to the fourth	4	490112
f/2	Virulent lytic-only	Uninfected	to the fifth	4	2770544
f/2	Virulent lytic-only	Preinfected	to the first	4	1
f/2	Virulent lytic-only	Preinfected	to the second	4	15
f/2	Virulent lytic-only	Preinfected	to the third	4	138
f/2	Virulent lytic-only	Preinfected	to the fourth	4	1350
f/2	Virulent lytic-only	Preinfected	to the fifth	4	13500
f/2	Virulent lytic-only	Preinfected with added viruses	to the first	4	1
f/2	Virulent lytic-only	Preinfected with added viruses	to the second	4	13
f/2	Virulent lytic-only	Preinfected with added viruses	to the third	4	135
f/2	Virulent lytic-only	Preinfected with added viruses	to the fourth	4	1350
f/2	Virulent lytic-only	Preinfected with added viruses	to the fifth	4	13500
f/2	Temperate with phenomenological induction	10:1 Co-incubation	to the first	4	550
f/2	Temperate with phenomenological induction	10:1 Co-incubation	to the second	4	5509
f/2	Temperate with phenomenological induction	10:1 Co-incubation	to the third	4	53988
f/2	Temperate with phenomenological induction	10:1 Co-incubation	to the fourth	4	162614
f/2	Temperate with phenomenological induction	10:1 Co-incubation	to the fifth	4	15008
f/2	Temperate with phenomenological induction	Uninfected	to the first	4	550
f/2	Temperate with phenomenological induction	Uninfected	to the second	4	5509
f/2	Temperate with phenomenological induction	Uninfected	to the third	4	53988
f/2	Temperate with phenomenological induction	Uninfected	to the fourth	4	490112
f/2	Temperate with phenomenological induction	Uninfected	to the fifth	4	2770544
f/2	Temperate with phenomenological induction	Preinfected	to the first	4	550
f/2	Temperate with phenomenological induction	Preinfected	to the second	4	5509
f/2	Temperate with phenomenological induction	Preinfected	to the third	4	53988
f/2	Temperate with phenomenological induction	Preinfected	to the fourth	4	194793
f/2	Temperate with phenomenological induction	Preinfected	to the fifth	4	13500
f/2	Temperate with phenomenological induction	Preinfected with added viruses	to the first	4	550
f/2	Temperate with phenomenological induction	Preinfected with added viruses	to the second	4	5509
f/2	Temperate with phenomenological induction	Preinfected with added viruses	to the third	4	53988
f/2	Temperate with phenomenological induction	Preinfected with added viruses	to the fourth	4	138500
f/2	Temperate with phenomenological induction	Preinfected with added viruses	to the fifth	4	13500
f/2	Temperate with autophagy-triggered induction	10:1 Co-incubation	to the first	5	1430
f/2	Temperate with autophagy-triggered induction	10:1 Co-incubation	to the second	5	14323
f/2	Temperate with autophagy-triggered induction	10:1 Co-incubation	to the third	5	76565
f/2	Temperate with autophagy-triggered induction	10:1 Co-incubation	to the fourth	5	7729
f/2	Temperate with autophagy-triggered induction	10:1 Co-incubation	to the fifth	5	9148
f/2	Temperate with autophagy-triggered induction	Uninfected	to the first	5	1430
f/2	Temperate with autophagy-triggered induction	Uninfected	to the second	5	14323
f/2	Temperate with autophagy-triggered induction	Uninfected	to the third	5	136558
f/2	Temperate with autophagy-triggered induction	Uninfected	to the fourth	5	1091727
f/2	Temperate with autophagy-triggered induction	Uninfected	to the fifth	5	4012308
f/2	Temperate with autophagy-triggered induction	Preinfected	to the first	5	1430
f/2	Temperate with autophagy-triggered induction	Preinfected	to the second	5	14323
f/2	Temperate with autophagy-triggered induction	Preinfected	to the third	5	80487
f/2	Temperate with autophagy-triggered induction	Preinfected	to the fourth	5	9733
f/2	Temperate with autophagy-triggered induction	Preinfected	to the fifth	5	8229
f/2	Temperate with autophagy-triggered induction	Preinfected with added viruses	to the first	5	1430
f/2	Temperate with autophagy-triggered induction	Preinfected with added viruses	to the second	5	14323
f/2	Temperate with autophagy-triggered induction	Preinfected with added viruses	to the third	5	17596
f/2	Temperate with autophagy-triggered induction	Preinfected with added viruses	to the fourth	5	3544
f/2	Temperate with autophagy-triggered induction	Preinfected with added viruses	to the fifth	5	8229
f/2	Virulent lytic-only	10:1 Co-incubation	to the first	5	1425
f/2	Virulent lytic-only	10:1 Co-incubation	to the second	5	13344
f/2	Virulent lytic-only	10:1 Co-incubation	to the third	5	6051
f/2	Virulent lytic-only	10:1 Co-incubation	to the fourth	5	1980
f/2	Virulent lytic-only	10:1 Co-incubation	to the fifth	5	9148
f/2	Virulent lytic-only	Uninfected	to the first	5	1430
f/2	Virulent lytic-only	Uninfected	to the second	5	14323
f/2	Virulent lytic-only	Uninfected	to the third	5	136558
f/2	Virulent lytic-only	Uninfected	to the fourth	5	1091727
f/2	Virulent lytic-only	Uninfected	to the fifth	5	4012308
f/2	Virulent lytic-only	Preinfected	to the first	5	1
f/2	Virulent lytic-only	Preinfected	to the second	5	11
f/2	Virulent lytic-only	Preinfected	to the third	5	86
f/2	Virulent lytic-only	Preinfected	to the fourth	5	823
f/2	Virulent lytic-only	Preinfected	to the fifth	5	8229
f/2	Virulent lytic-only	Preinfected with added viruses	to the first	5	1
f/2	Virulent lytic-only	Preinfected with added viruses	to the second	5	8
f/2	Virulent lytic-only	Preinfected with added viruses	to the third	5	82
f/2	Virulent lytic-only	Preinfected with added viruses	to the fourth	5	823
f/2	Virulent lytic-only	Preinfected with added viruses	to the fifth	5	8229
f/2	Temperate with phenomenological induction	10:1 Co-incubation	to the first	5	1430
f/2	Temperate with phenomenological induction	10:1 Co-incubation	to the second	5	14323
f/2	Temperate with phenomenological induction	10:1 Co-incubation	to the third	5	136558
f/2	Temperate with phenomenological induction	10:1 Co-incubation	to the fourth	5	99124
f/2	Temperate with phenomenological induction	10:1 Co-incubation	to the fifth	5	9148
f/2	Temperate with phenomenological induction	Uninfected	to the first	5	1430
f/2	Temperate with phenomenological induction	Uninfected	to the second	5	14323
f/2	Temperate with phenomenological induction	Uninfected	to the third	5	136558
f/2	Temperate with phenomenological induction	Uninfected	to the fourth	5	1091727
f/2	Temperate with phenomenological induction	Uninfected	to the fifth	5	4012308
f/2	Temperate with phenomenological induction	Preinfected	to the first	5	1430
f/2	Temperate with phenomenological induction	Preinfected	to the second	5	14323
f/2	Temperate with phenomenological induction	Preinfected	to the third	5	136558
f/2	Temperate with phenomenological induction	Preinfected	to the fourth	5	118739
f/2	Temperate with phenomenological induction	Preinfected	to the fifth	5	8229
f/2	Temperate with phenomenological induction	Preinfected with added viruses	to the first	5	1430
f/2	Temperate with phenomenological induction	Preinfected with added viruses	to the second	5	14323
f/2	Temperate with phenomenological induction	Preinfected with added viruses	to the third	5	136558
f/2	Temperate with phenomenological induction	Preinfected with added viruses	to the fourth	5	84425
f/2	Temperate with phenomenological induction	Preinfected with added viruses	to the fifth	5	8229
f/2	Temperate with autophagy-triggered induction	10:1 Co-incubation	to the first	6	3751
f/2	Temperate with autophagy-triggered induction	10:1 Co-incubation	to the second	6	37564
f/2	Temperate with autophagy-triggered induction	10:1 Co-incubation	to the third	6	46388
f/2	Temperate with autophagy-triggered induction	10:1 Co-incubation	to the fourth	6	5258
f/2	Temperate with autophagy-triggered induction	10:1 Co-incubation	to the fifth	6	5493
f/2	Temperate with autophagy-triggered induction	Uninfected	to the first	6	3751
f/2	Temperate with autophagy-triggered induction	Uninfected	to the second	6	37570
f/2	Temperate with autophagy-triggered induction	Uninfected	to the third	6	340090
f/2	Temperate with autophagy-triggered induction	Uninfected	to the fourth	6	2149487
f/2	Temperate with autophagy-triggered induction	Uninfected	to the fifth	6	5044575
f/2	Temperate with autophagy-triggered induction	Preinfected	to the first	6	3751
f/2	Temperate with autophagy-triggered induction	Preinfected	to the second	6	37509
f/2	Temperate with autophagy-triggered induction	Preinfected	to the third	6	48883
f/2	Temperate with autophagy-triggered induction	Preinfected	to the fourth	6	6638
f/2	Temperate with autophagy-triggered induction	Preinfected	to the fifth	6	4942
f/2	Temperate with autophagy-triggered induction	Preinfected with added viruses	to the first	6	3751
f/2	Temperate with autophagy-triggered induction	Preinfected with added viruses	to the second	6	36296
f/2	Temperate with autophagy-triggered induction	Preinfected with added viruses	to the third	6	12001
f/2	Temperate with autophagy-triggered induction	Preinfected with added viruses	to the fourth	6	2218
f/2	Temperate with autophagy-triggered induction	Preinfected with added viruses	to the fifth	6	4941
f/2	Virulent lytic-only	10:1 Co-incubation	to the first	6	3736
f/2	Virulent lytic-only	10:1 Co-incubation	to the second	6	27235
f/2	Virulent lytic-only	10:1 Co-incubation	to the third	6	3634
f/2	Virulent lytic-only	10:1 Co-incubation	to the fourth	6	1189
f/2	Virulent lytic-only	10:1 Co-incubation	to the fifth	6	5493
f/2	Virulent lytic-only	Uninfected	to the first	6	3751
f/2	Virulent lytic-only	Uninfected	to the second	6	37570
f/2	Virulent lytic-only	Uninfected	to the third	6	340090
f/2	Virulent lytic-only	Uninfected	to the fourth	6	2149487
f/2	Virulent lytic-only	Uninfected	to the fifth	6	5044575
f/2	Virulent lytic-only	Preinfected	to the first	6	1
f/2	Virulent lytic-only	Preinfected	to the second	6	12
f/2	Virulent lytic-only	Preinfected	to the third	6	56
f/2	Virulent lytic-only	Preinfected	to the fourth	6	494
f/2	Virulent lytic-only	Preinfected	to the fifth	6	4942
f/2	Virulent lytic-only	Preinfected with added viruses	to the first	6	0
f/2	Virulent lytic-only	Preinfected with added viruses	to the second	6	5
f/2	Virulent lytic-only	Preinfected with added viruses	to the third	6	49
f/2	Virulent lytic-only	Preinfected with added viruses	to the fourth	6	494
f/2	Virulent lytic-only	Preinfected with added viruses	to the fifth	6	4941
f/2	Temperate with phenomenological induction	10:1 Co-incubation	to the first	6	3751
f/2	Temperate with phenomenological induction	10:1 Co-incubation	to the second	6	37570
f/2	Temperate with phenomenological induction	10:1 Co-incubation	to the third	6	340083
f/2	Temperate with phenomenological induction	10:1 Co-incubation	to the fourth	6	59523
f/2	Temperate with phenomenological induction	10:1 Co-incubation	to the fifth	6	5493
f/2	Temperate with phenomenological induction	Uninfected	to the first	6	3751
f/2	Temperate with phenomenological induction	Uninfected	to the second	6	37570
f/2	Temperate with phenomenological induction	Uninfected	to the third	6	340090
f/2	Temperate with phenomenological induction	Uninfected	to the fourth	6	2149487
f/2	Temperate with phenomenological induction	Uninfected	to the fifth	6	5044575
f/2	Temperate with phenomenological induction	Preinfected	to the first	6	3751
f/2	Temperate with phenomenological induction	Preinfected	to the second	6	37570
f/2	Temperate with phenomenological induction	Preinfected	to the third	6	340087
f/2	Temperate with phenomenological induction	Preinfected	to the fourth	6	71301
f/2	Temperate with phenomenological induction	Preinfected	to the fifth	6	4942
f/2	Temperate with phenomenological induction	Preinfected with added viruses	to the first	6	3751
f/2	Temperate with phenomenological induction	Preinfected with added viruses	to the second	6	37570
f/2	Temperate with phenomenological induction	Preinfected with added viruses	to the third	6	339916
f/2	Temperate with phenomenological induction	Preinfected with added viruses	to the fourth	6	50696
f/2	Temperate with phenomenological induction	Preinfected with added viruses	to the fifth	6	4941
f/2	Temperate with autophagy-triggered induction	10:1 Co-incubation	to the first	7	9390
f/2	Temperate with autophagy-triggered induction	10:1 Co-incubation	to the second	7	93624
f/2	Temperate with autophagy-triggered induction	10:1 Co-incubation	to the third	7	28576
f/2	Temperate with autophagy-triggered induction	10:1 Co-incubation	to the fourth	7	3602
f/2	Temperate with autophagy-triggered induction	10:1 Co-incubation	to the fifth	7	3349
f/2	Temperate with autophagy-triggered induction	Uninfected	to the first	7	9390
f/2	Temperate with autophagy-triggered induction	Uninfected	to the second	7	93659
f/2	Temperate with autophagy-triggered induction	Uninfected	to the third	7	772681
f/2	Temperate with autophagy-triggered induction	Uninfected	to the fourth	7	3454703
f/2	Temperate with autophagy-triggered induction	Uninfected	to the fifth	7	5715251
f/2	Temperate with autophagy-triggered induction	Preinfected	to the first	7	9390
f/2	Temperate with autophagy-triggered induction	Preinfected	to the second	7	93221
f/2	Temperate with autophagy-triggered induction	Preinfected	to the third	7	30159
f/2	Temperate with autophagy-triggered induction	Preinfected	to the fourth	7	4568
f/2	Temperate with autophagy-triggered induction	Preinfected	to the fifth	7	3012
f/2	Temperate with autophagy-triggered induction	Preinfected with added viruses	to the first	7	9390
f/2	Temperate with autophagy-triggered induction	Preinfected with added viruses	to the second	7	66210
f/2	Temperate with autophagy-triggered induction	Preinfected with added viruses	to the third	7	8261
f/2	Temperate with autophagy-triggered induction	Preinfected with added viruses	to the fourth	7	1406
f/2	Temperate with autophagy-triggered induction	Preinfected with added viruses	to the fifth	7	3012
f/2	Virulent lytic-only	10:1 Co-incubation	to the first	7	9342
f/2	Virulent lytic-only	10:1 Co-incubation	to the second	7	20695
f/2	Virulent lytic-only	10:1 Co-incubation	to the third	7	2215
f/2	Virulent lytic-only	10:1 Co-incubation	to the fourth	7	725
f/2	Virulent lytic-only	10:1 Co-incubation	to the fifth	7	3349
f/2	Virulent lytic-only	Uninfected	to the first	7	9390
f/2	Virulent lytic-only	Uninfected	to the second	7	93659
f/2	Virulent lytic-only	Uninfected	to the third	7	772681
f/2	Virulent lytic-only	Uninfected	to the fourth	7	3454703
f/2	Virulent lytic-only	Uninfected	to the fifth	7	5715251
f/2	Virulent lytic-only	Preinfected	to the first	7	2
f/2	Virulent lytic-only	Preinfected	to the second	7	20
f/2	Virulent lytic-only	Preinfected	to the third	7	40
f/2	Virulent lytic-only	Preinfected	to the fourth	7	301
f/2	Virulent lytic-only	Preinfected	to the fifth	7	3012
f/2	Virulent lytic-only	Preinfected with added viruses	to the first	7	0
f/2	Virulent lytic-only	Preinfected with added viruses	to the second	7	3
f/2	Virulent lytic-only	Preinfected with added viruses	to the third	7	30
f/2	Virulent lytic-only	Preinfected with added viruses	to the fourth	7	301
f/2	Virulent lytic-only	Preinfected with added viruses	to the fifth	7	3012
f/2	Temperate with phenomenological induction	10:1 Co-incubation	to the first	7	9390
f/2	Temperate with phenomenological induction	10:1 Co-incubation	to the second	7	93659
f/2	Temperate with phenomenological induction	10:1 Co-incubation	to the third	7	346699
f/2	Temperate with phenomenological induction	10:1 Co-incubation	to the fourth	7	36283
f/2	Temperate with phenomenological induction	10:1 Co-incubation	to the fifth	7	3349
f/2	Temperate with phenomenological induction	Uninfected	to the first	7	9390
f/2	Temperate with phenomenological induction	Uninfected	to the second	7	93659
f/2	Temperate with phenomenological induction	Uninfected	to the third	7	772681
f/2	Temperate with phenomenological induction	Uninfected	to the fourth	7	3454703
f/2	Temperate with phenomenological induction	Uninfected	to the fifth	7	5715251
f/2	Temperate with phenomenological induction	Preinfected	to the first	7	9390
f/2	Temperate with phenomenological induction	Preinfected	to the second	7	93659
f/2	Temperate with phenomenological induction	Preinfected	to the third	7	384260
f/2	Temperate with phenomenological induction	Preinfected	to the fourth	7	43463
f/2	Temperate with phenomenological induction	Preinfected	to the fifth	7	3012
f/2	Temperate with phenomenological induction	Preinfected with added viruses	to the first	7	9390
f/2	Temperate with phenomenological induction	Preinfected with added viruses	to the second	7	93659
f/2	Temperate with phenomenological induction	Preinfected with added viruses	to the third	7	248883
f/2	Temperate with phenomenological induction	Preinfected with added viruses	to the fourth	7	30902
f/2	Temperate with phenomenological induction	Preinfected with added viruses	to the fifth	7	3012
f/2	Temperate with autophagy-triggered induction	10:1 Co-incubation	to the first	8	23061
f/2	Temperate with autophagy-triggered induction	10:1 Co-incubation	to the second	8	208393
f/2	Temperate with autophagy-triggered induction	10:1 Co-incubation	to the third	8	17711
f/2	Temperate with autophagy-triggered induction	10:1 Co-incubation	to the fourth	8	2453
f/2	Temperate with autophagy-triggered induction	10:1 Co-incubation	to the fifth	8	2041
f/2	Temperate with autophagy-triggered induction	Uninfected	to the first	8	23061
f/2	Temperate with autophagy-triggered induction	Uninfected	to the second	8	226734
f/2	Temperate with autophagy-triggered induction	Uninfected	to the third	8	1583438
f/2	Temperate with autophagy-triggered induction	Uninfected	to the fourth	8	4648208
f/2	Temperate with autophagy-triggered induction	Uninfected	to the fifth	8	6101301
f/2	Temperate with autophagy-triggered induction	Preinfected	to the first	8	23061
f/2	Temperate with autophagy-triggered induction	Preinfected	to the second	8	135301
f/2	Temperate with autophagy-triggered induction	Preinfected	to the third	8	18735
f/2	Temperate with autophagy-triggered induction	Preinfected	to the fourth	8	3129
f/2	Temperate with autophagy-triggered induction	Preinfected	to the fifth	8	1836
f/2	Temperate with autophagy-triggered induction	Preinfected with added viruses	to the first	8	23061
f/2	Temperate with autophagy-triggered induction	Preinfected with added viruses	to the second	8	42815
f/2	Temperate with autophagy-triggered induction	Preinfected with added viruses	to the third	8	5663
f/2	Temperate with autophagy-triggered induction	Preinfected with added viruses	to the fourth	8	890
f/2	Temperate with autophagy-triggered induction	Preinfected with added viruses	to the fifth	8	1836
f/2	Virulent lytic-only	10:1 Co-incubation	to the first	8	22808
f/2	Virulent lytic-only	10:1 Co-incubation	to the second	8	12617
f/2	Virulent lytic-only	10:1 Co-incubation	to the third	8	1350
f/2	Virulent lytic-only	10:1 Co-incubation	to the fourth	8	442
f/2	Virulent lytic-only	10:1 Co-incubation	to the fifth	8	2041
f/2	Virulent lytic-only	Uninfected	to the first	8	23061
f/2	Virulent lytic-only	Uninfected	to the second	8	226734
f/2	Virulent lytic-only	Uninfected	to the third	8	1583438
f/2	Virulent lytic-only	Uninfected	to the fourth	8	4648208
f/2	Virulent lytic-only	Uninfected	to the fifth	8	6101301
f/2	Virulent lytic-only	Preinfected	to the first	8	6
f/2	Virulent lytic-only	Preinfected	to the second	8	42
f/2	Virulent lytic-only	Preinfected	to the third	8	36
f/2	Virulent lytic-only	Preinfected	to the fourth	8	184
f/2	Virulent lytic-only	Preinfected	to the fifth	8	1836
f/2	Virulent lytic-only	Preinfected with added viruses	to the first	8	0
f/2	Virulent lytic-only	Preinfected with added viruses	to the second	8	2
f/2	Virulent lytic-only	Preinfected with added viruses	to the third	8	18
f/2	Virulent lytic-only	Preinfected with added viruses	to the fourth	8	184
f/2	Virulent lytic-only	Preinfected with added viruses	to the fifth	8	1836
f/2	Temperate with phenomenological induction	10:1 Co-incubation	to the first	8	23061
f/2	Temperate with phenomenological induction	10:1 Co-incubation	to the second	8	226734
f/2	Temperate with phenomenological induction	10:1 Co-incubation	to the third	8	211335
f/2	Temperate with phenomenological induction	10:1 Co-incubation	to the fourth	8	22117
f/2	Temperate with phenomenological induction	10:1 Co-incubation	to the fifth	8	2041
f/2	Temperate with phenomenological induction	Uninfected	to the first	8	23061
f/2	Temperate with phenomenological induction	Uninfected	to the second	8	226734
f/2	Temperate with phenomenological induction	Uninfected	to the third	8	1583438
f/2	Temperate with phenomenological induction	Uninfected	to the fourth	8	4648208
f/2	Temperate with phenomenological induction	Uninfected	to the fifth	8	6101301
f/2	Temperate with phenomenological induction	Preinfected	to the first	8	23061
f/2	Temperate with phenomenological induction	Preinfected	to the second	8	226734
f/2	Temperate with phenomenological induction	Preinfected	to the third	8	234231
f/2	Temperate with phenomenological induction	Preinfected	to the fourth	8	26493
f/2	Temperate with phenomenological induction	Preinfected	to the fifth	8	1836
f/2	Temperate with phenomenological induction	Preinfected with added viruses	to the first	8	23061
f/2	Temperate with phenomenological induction	Preinfected with added viruses	to the second	8	226734
f/2	Temperate with phenomenological induction	Preinfected with added viruses	to the third	8	151710
f/2	Temperate with phenomenological induction	Preinfected with added viruses	to the fourth	8	18837
f/2	Temperate with phenomenological induction	Preinfected with added viruses	to the fifth	8	1836
f/2	Temperate with autophagy-triggered induction	10:1 Co-incubation	to the first	9	56944
f/2	Temperate with autophagy-triggered induction	10:1 Co-incubation	to the second	9	134460
f/2	Temperate with autophagy-triggered induction	10:1 Co-incubation	to the third	9	10921
f/2	Temperate with autophagy-triggered induction	10:1 Co-incubation	to the fourth	9	1641
f/2	Temperate with autophagy-triggered induction	10:1 Co-incubation	to the fifth	9	1226
f/2	Temperate with autophagy-triggered induction	Uninfected	to the first	9	56944
f/2	Temperate with autophagy-triggered induction	Uninfected	to the second	9	537865
f/2	Temperate with autophagy-triggered induction	Uninfected	to the third	9	2828370
f/2	Temperate with autophagy-triggered induction	Uninfected	to the fourth	9	5496149
f/2	Temperate with autophagy-triggered induction	Uninfected	to the fifth	9	6308186
f/2	Temperate with autophagy-triggered induction	Preinfected	to the first	9	56930
f/2	Temperate with autophagy-triggered induction	Preinfected	to the second	9	81305
f/2	Temperate with autophagy-triggered induction	Preinfected	to the third	9	11591
f/2	Temperate with autophagy-triggered induction	Preinfected	to the fourth	9	2107
f/2	Temperate with autophagy-triggered induction	Preinfected	to the fifth	9	1103
f/2	Temperate with autophagy-triggered induction	Preinfected with added viruses	to the first	9	56645
f/2	Temperate with autophagy-triggered induction	Preinfected with added viruses	to the second	9	26361
f/2	Temperate with autophagy-triggered induction	Preinfected with added viruses	to the third	9	3815
f/2	Temperate with autophagy-triggered induction	Preinfected with added viruses	to the fourth	9	555
f/2	Temperate with autophagy-triggered induction	Preinfected with added viruses	to the fifth	9	1103
f/2	Virulent lytic-only	10:1 Co-incubation	to the first	9	49002
f/2	Virulent lytic-only	10:1 Co-incubation	to the second	9	7576
f/2	Virulent lytic-only	10:1 Co-incubation	to the third	9	811
f/2	Virulent lytic-only	10:1 Co-incubation	to the fourth	9	265
f/2	Virulent lytic-only	10:1 Co-incubation	to the fifth	9	1226
f/2	Virulent lytic-only	Uninfected	to the first	9	56944
f/2	Virulent lytic-only	Uninfected	to the second	9	537865
f/2	Virulent lytic-only	Uninfected	to the third	9	2828370
f/2	Virulent lytic-only	Uninfected	to the fourth	9	5496149
f/2	Virulent lytic-only	Uninfected	to the fifth	9	6308186
f/2	Virulent lytic-only	Preinfected	to the first	9	13
f/2	Virulent lytic-only	Preinfected	to the second	9	98
f/2	Virulent lytic-only	Preinfected	to the third	9	44
f/2	Virulent lytic-only	Preinfected	to the fourth	9	110
f/2	Virulent lytic-only	Preinfected	to the fifth	9	1103
f/2	Virulent lytic-only	Preinfected with added viruses	to the first	9	0
f/2	Virulent lytic-only	Preinfected with added viruses	to the second	9	1
f/2	Virulent lytic-only	Preinfected with added viruses	to the third	9	11
f/2	Virulent lytic-only	Preinfected with added viruses	to the fourth	9	110
f/2	Virulent lytic-only	Preinfected with added viruses	to the fifth	9	1103
f/2	Temperate with phenomenological induction	10:1 Co-incubation	to the first	9	56944
f/2	Temperate with phenomenological induction	10:1 Co-incubation	to the second	9	537864
f/2	Temperate with phenomenological induction	10:1 Co-incubation	to the third	9	126904
f/2	Temperate with phenomenological induction	10:1 Co-incubation	to the fourth	9	13281
f/2	Temperate with phenomenological induction	10:1 Co-incubation	to the fifth	9	1226
f/2	Temperate with phenomenological induction	Uninfected	to the first	9	56944
f/2	Temperate with phenomenological induction	Uninfected	to the second	9	537865
f/2	Temperate with phenomenological induction	Uninfected	to the third	9	2828370
f/2	Temperate with phenomenological induction	Uninfected	to the fourth	9	5496149
f/2	Temperate with phenomenological induction	Uninfected	to the fifth	9	6308186
f/2	Temperate with phenomenological induction	Preinfected	to the first	9	56944
f/2	Temperate with phenomenological induction	Preinfected	to the second	9	537865
f/2	Temperate with phenomenological induction	Preinfected	to the third	9	140653
f/2	Temperate with phenomenological induction	Preinfected	to the fourth	9	15909
f/2	Temperate with phenomenological induction	Preinfected	to the fifth	9	1103
f/2	Temperate with phenomenological induction	Preinfected with added viruses	to the first	9	56944
f/2	Temperate with phenomenological induction	Preinfected with added viruses	to the second	9	537553
f/2	Temperate with phenomenological induction	Preinfected with added viruses	to the third	9	91100
f/2	Temperate with phenomenological induction	Preinfected with added viruses	to the fourth	9	11311
f/2	Temperate with phenomenological induction	Preinfected with added viruses	to the fifth	9	1103
f/2	Temperate with autophagy-triggered induction	10:1 Co-incubation	to the first	10	133540
f/2	Temperate with autophagy-triggered induction	10:1 Co-incubation	to the second	10	81966
f/2	Temperate with autophagy-triggered induction	10:1 Co-incubation	to the third	10	6918
f/2	Temperate with autophagy-triggered induction	10:1 Co-incubation	to the fourth	10	1104
f/2	Temperate with autophagy-triggered induction	10:1 Co-incubation	to the fifth	10	747
f/2	Temperate with autophagy-triggered induction	Uninfected	to the first	10	133540
f/2	Temperate with autophagy-triggered induction	Uninfected	to the second	10	1152126
f/2	Temperate with autophagy-triggered induction	Uninfected	to the third	10	4139647
f/2	Temperate with autophagy-triggered induction	Uninfected	to the fourth	10	5980180
f/2	Temperate with autophagy-triggered induction	Uninfected	to the fifth	10	6407280
f/2	Temperate with autophagy-triggered induction	Preinfected	to the first	10	133494
f/2	Temperate with autophagy-triggered induction	Preinfected	to the second	10	49599
f/2	Temperate with autophagy-triggered induction	Preinfected	to the third	10	7374
f/2	Temperate with autophagy-triggered induction	Preinfected	to the fourth	10	1427
f/2	Temperate with autophagy-triggered induction	Preinfected	to the fifth	10	672
f/2	Temperate with autophagy-triggered induction	Preinfected with added viruses	to the first	10	119019
f/2	Temperate with autophagy-triggered induction	Preinfected with added viruses	to the second	10	16665
f/2	Temperate with autophagy-triggered induction	Preinfected with added viruses	to the third	10	2584
f/2	Temperate with autophagy-triggered induction	Preinfected with added viruses	to the fourth	10	350
f/2	Temperate with autophagy-triggered induction	Preinfected with added viruses	to the fifth	10	672
f/2	Virulent lytic-only	10:1 Co-incubation	to the first	10	36415
f/2	Virulent lytic-only	10:1 Co-incubation	to the second	10	4618
f/2	Virulent lytic-only	10:1 Co-incubation	to the third	10	494
f/2	Virulent lytic-only	10:1 Co-incubation	to the fourth	10	162
f/2	Virulent lytic-only	10:1 Co-incubation	to the fifth	10	747
f/2	Virulent lytic-only	Uninfected	to the first	10	133540
f/2	Virulent lytic-only	Uninfected	to the second	10	1152126
f/2	Virulent lytic-only	Uninfected	to the third	10	4139647
f/2	Virulent lytic-only	Uninfected	to the fourth	10	5980180
f/2	Virulent lytic-only	Uninfected	to the fifth	10	6407280
f/2	Virulent lytic-only	Preinfected	to the first	10	31
f/2	Virulent lytic-only	Preinfected	to the second	10	228
f/2	Virulent lytic-only	Preinfected	to the third	10	70
f/2	Virulent lytic-only	Preinfected	to the fourth	10	67
f/2	Virulent lytic-only	Preinfected	to the fifth	10	672
f/2	Virulent lytic-only	Preinfected with added viruses	to the first	10	0
f/2	Virulent lytic-only	Preinfected with added viruses	to the second	10	1
f/2	Virulent lytic-only	Preinfected with added viruses	to the third	10	7
f/2	Virulent lytic-only	Preinfected with added viruses	to the fourth	10	67
f/2	Virulent lytic-only	Preinfected with added viruses	to the fifth	10	672
f/2	Temperate with phenomenological induction	10:1 Co-incubation	to the first	10	133540
f/2	Temperate with phenomenological induction	10:1 Co-incubation	to the second	10	633710
f/2	Temperate with phenomenological induction	10:1 Co-incubation	to the third	10	77356
f/2	Temperate with phenomenological induction	10:1 Co-incubation	to the fourth	10	8095
f/2	Temperate with phenomenological induction	10:1 Co-incubation	to the fifth	10	747
f/2	Temperate with phenomenological induction	Uninfected	to the first	10	133540
f/2	Temperate with phenomenological induction	Uninfected	to the second	10	1152126
f/2	Temperate with phenomenological induction	Uninfected	to the third	10	4139647
f/2	Temperate with phenomenological induction	Uninfected	to the fourth	10	5980180
f/2	Temperate with phenomenological induction	Uninfected	to the fifth	10	6407280
f/2	Temperate with phenomenological induction	Preinfected	to the first	10	133540
f/2	Temperate with phenomenological induction	Preinfected	to the second	10	652556
f/2	Temperate with phenomenological induction	Preinfected	to the third	10	85737
f/2	Temperate with phenomenological induction	Preinfected	to the fourth	10	9697
f/2	Temperate with phenomenological induction	Preinfected	to the fifth	10	672
f/2	Temperate with phenomenological induction	Preinfected with added viruses	to the first	10	133540
f/2	Temperate with phenomenological induction	Preinfected with added viruses	to the second	10	403945
f/2	Temperate with phenomenological induction	Preinfected with added viruses	to the third	10	55531
f/2	Temperate with phenomenological induction	Preinfected with added viruses	to the fourth	10	6895
f/2	Temperate with phenomenological induction	Preinfected with added viruses	to the fifth	10	672
f/2	Temperate with autophagy-triggered induction	10:1 Co-incubation	to the first	11	303029
f/2	Temperate with autophagy-triggered induction	10:1 Co-incubation	to the second	11	49967
f/2	Temperate with autophagy-triggered induction	10:1 Co-incubation	to the third	11	4453
f/2	Temperate with autophagy-triggered induction	10:1 Co-incubation	to the fourth	11	738
f/2	Temperate with autophagy-triggered induction	10:1 Co-incubation	to the fifth	11	455
f/2	Temperate with autophagy-triggered induction	Uninfected	to the first	11	303031
f/2	Temperate with autophagy-triggered induction	Uninfected	to the second	11	2183301
f/2	Temperate with autophagy-triggered induction	Uninfected	to the third	11	5173699
f/2	Temperate with autophagy-triggered induction	Uninfected	to the fourth	11	6241789
f/2	Temperate with autophagy-triggered induction	Uninfected	to the fifth	11	6455541
f/2	Temperate with autophagy-triggered induction	Preinfected	to the first	11	302917
f/2	Temperate with autophagy-triggered induction	Preinfected	to the second	11	30272
f/2	Temperate with autophagy-triggered induction	Preinfected	to the third	11	4772
f/2	Temperate with autophagy-triggered induction	Preinfected	to the fourth	11	960
f/2	Temperate with autophagy-triggered induction	Preinfected	to the fifth	11	410
f/2	Temperate with autophagy-triggered induction	Preinfected with added viruses	to the first	11	79612
f/2	Temperate with autophagy-triggered induction	Preinfected with added viruses	to the second	11	10702
f/2	Temperate with autophagy-triggered induction	Preinfected with added viruses	to the third	11	1740
f/2	Temperate with autophagy-triggered induction	Preinfected with added viruses	to the fourth	11	221
f/2	Temperate with autophagy-triggered induction	Preinfected with added viruses	to the fifth	11	410
f/2	Virulent lytic-only	10:1 Co-incubation	to the first	11	22198
f/2	Virulent lytic-only	10:1 Co-incubation	to the second	11	2815
f/2	Virulent lytic-only	10:1 Co-incubation	to the third	11	301
f/2	Virulent lytic-only	10:1 Co-incubation	to the fourth	11	99
f/2	Virulent lytic-only	10:1 Co-incubation	to the fifth	11	455
f/2	Virulent lytic-only	Uninfected	to the first	11	303031
f/2	Virulent lytic-only	Uninfected	to the second	11	2183301
f/2	Virulent lytic-only	Uninfected	to the third	11	5173699
f/2	Virulent lytic-only	Uninfected	to the fourth	11	6241789
f/2	Virulent lytic-only	Uninfected	to the fifth	11	6455541
f/2	Virulent lytic-only	Preinfected	to the first	11	73
f/2	Virulent lytic-only	Preinfected	to the second	11	527
f/2	Virulent lytic-only	Preinfected	to the third	11	125
f/2	Virulent lytic-only	Preinfected	to the fourth	11	41
f/2	Virulent lytic-only	Preinfected	to the fifth	11	410
f/2	Virulent lytic-only	Preinfected with added viruses	to the first	11	0
f/2	Virulent lytic-only	Preinfected with added viruses	to the second	11	0
f/2	Virulent lytic-only	Preinfected with added viruses	to the third	11	4
f/2	Virulent lytic-only	Preinfected with added viruses	to the fourth	11	41
f/2	Virulent lytic-only	Preinfected with added viruses	to the fifth	11	410
f/2	Temperate with phenomenological induction	10:1 Co-incubation	to the first	11	303031
f/2	Temperate with phenomenological induction	10:1 Co-incubation	to the second	11	386287
f/2	Temperate with phenomenological induction	10:1 Co-incubation	to the third	11	47153
f/2	Temperate with phenomenological induction	10:1 Co-incubation	to the fourth	11	4935
f/2	Temperate with phenomenological induction	10:1 Co-incubation	to the fifth	11	455
f/2	Temperate with phenomenological induction	Uninfected	to the first	11	303031
f/2	Temperate with phenomenological induction	Uninfected	to the second	11	2183301
f/2	Temperate with phenomenological induction	Uninfected	to the third	11	5173699
f/2	Temperate with phenomenological induction	Uninfected	to the fourth	11	6241789
f/2	Temperate with phenomenological induction	Uninfected	to the fifth	11	6455541
f/2	Temperate with phenomenological induction	Preinfected	to the first	11	303031
f/2	Temperate with phenomenological induction	Preinfected	to the second	11	397774
f/2	Temperate with phenomenological induction	Preinfected	to the third	11	52262
f/2	Temperate with phenomenological induction	Preinfected	to the fourth	11	5911
f/2	Temperate with phenomenological induction	Preinfected	to the fifth	11	410
f/2	Temperate with phenomenological induction	Preinfected with added viruses	to the first	11	303031
f/2	Temperate with phenomenological induction	Preinfected with added viruses	to the second	11	246230
f/2	Temperate with phenomenological induction	Preinfected with added viruses	to the third	11	33850
f/2	Temperate with phenomenological induction	Preinfected with added viruses	to the fourth	11	4203
f/2	Temperate with phenomenological induction	Preinfected with added viruses	to the fifth	11	410
f/2	Temperate with autophagy-triggered induction	10:1 Co-incubation	to the first	12	669329
f/2	Temperate with autophagy-triggered induction	10:1 Co-incubation	to the second	12	30009
f/2	Temperate with autophagy-triggered induction	10:1 Co-incubation	to the third	12	2883
f/2	Temperate with autophagy-triggered induction	10:1 Co-incubation	to the fourth	12	485
f/2	Temperate with autophagy-triggered induction	10:1 Co-incubation	to the fifth	12	273
f/2	Temperate with autophagy-triggered induction	Uninfected	to the first	12	669332
f/2	Temperate with autophagy-triggered induction	Uninfected	to the second	12	3541424
f/2	Temperate with autophagy-triggered induction	Uninfected	to the third	12	5828137
f/2	Temperate with autophagy-triggered induction	Uninfected	to the fourth	12	6377241
f/2	Temperate with autophagy-triggered induction	Uninfected	to the fifth	12	6479236
f/2	Temperate with autophagy-triggered induction	Preinfected	to the first	12	669085
f/2	Temperate with autophagy-triggered induction	Preinfected	to the second	12	18217
f/2	Temperate with autophagy-triggered induction	Preinfected	to the third	12	3107
f/2	Temperate with autophagy-triggered induction	Preinfected	to the fourth	12	634
f/2	Temperate with autophagy-triggered induction	Preinfected	to the fifth	12	246
f/2	Temperate with autophagy-triggered induction	Preinfected with added viruses	to the first	12	47881
f/2	Temperate with autophagy-triggered induction	Preinfected with added viruses	to the second	12	6911
f/2	Temperate with autophagy-triggered induction	Preinfected with added viruses	to the third	12	1150
f/2	Temperate with autophagy-triggered induction	Preinfected with added viruses	to the fourth	12	137
f/2	Temperate with autophagy-triggered induction	Preinfected with added viruses	to the fifth	12	246
f/2	Virulent lytic-only	10:1 Co-incubation	to the first	12	13329
f/2	Virulent lytic-only	10:1 Co-incubation	to the second	12	1690
f/2	Virulent lytic-only	10:1 Co-incubation	to the third	12	181
f/2	Virulent lytic-only	10:1 Co-incubation	to the fourth	12	59
f/2	Virulent lytic-only	10:1 Co-incubation	to the fifth	12	273
f/2	Virulent lytic-only	Uninfected	to the first	12	669332
f/2	Virulent lytic-only	Uninfected	to the second	12	3541424
f/2	Virulent lytic-only	Uninfected	to the third	12	5828137
f/2	Virulent lytic-only	Uninfected	to the fourth	12	6377241
f/2	Virulent lytic-only	Uninfected	to the fifth	12	6479236
f/2	Virulent lytic-only	Preinfected	to the first	12	171
f/2	Virulent lytic-only	Preinfected	to the second	12	1229
f/2	Virulent lytic-only	Preinfected	to the third	12	241
f/2	Virulent lytic-only	Preinfected	to the fourth	12	25
f/2	Virulent lytic-only	Preinfected	to the fifth	12	246
f/2	Virulent lytic-only	Preinfected with added viruses	to the first	12	0
f/2	Virulent lytic-only	Preinfected with added viruses	to the second	12	0
f/2	Virulent lytic-only	Preinfected with added viruses	to the third	12	2
f/2	Virulent lytic-only	Preinfected with added viruses	to the fourth	12	25
f/2	Virulent lytic-only	Preinfected with added viruses	to the fifth	12	246
f/2	Temperate with phenomenological induction	10:1 Co-incubation	to the first	12	669331
f/2	Temperate with phenomenological induction	10:1 Co-incubation	to the second	12	231960
f/2	Temperate with phenomenological induction	10:1 Co-incubation	to the third	12	28315
f/2	Temperate with phenomenological induction	10:1 Co-incubation	to the fourth	12	2963
f/2	Temperate with phenomenological induction	10:1 Co-incubation	to the fifth	12	273
f/2	Temperate with phenomenological induction	Uninfected	to the first	12	669332
f/2	Temperate with phenomenological induction	Uninfected	to the second	12	3541424
f/2	Temperate with phenomenological induction	Uninfected	to the third	12	5828137
f/2	Temperate with phenomenological induction	Uninfected	to the fourth	12	6377241
f/2	Temperate with phenomenological induction	Uninfected	to the fifth	12	6479236
f/2	Temperate with phenomenological induction	Preinfected	to the first	12	669331
f/2	Temperate with phenomenological induction	Preinfected	to the second	12	238859
f/2	Temperate with phenomenological induction	Preinfected	to the third	12	31383
f/2	Temperate with phenomenological induction	Preinfected	to the fourth	12	3550
f/2	Temperate with phenomenological induction	Preinfected	to the fifth	12	246
f/2	Temperate with phenomenological induction	Preinfected with added viruses	to the first	12	668982
f/2	Temperate with phenomenological induction	Preinfected with added viruses	to the second	12	147858
f/2	Temperate with phenomenological induction	Preinfected with added viruses	to the third	12	20326
f/2	Temperate with phenomenological induction	Preinfected with added viruses	to the fourth	12	2524
f/2	Temperate with phenomenological induction	Preinfected with added viruses	to the fifth	12	246
f/2	Temperate with autophagy-triggered induction	10:1 Co-incubation	to the first	13	1333408
f/2	Temperate with autophagy-triggered induction	10:1 Co-incubation	to the second	13	18296
f/2	Temperate with autophagy-triggered induction	10:1 Co-incubation	to the third	13	1927
f/2	Temperate with autophagy-triggered induction	10:1 Co-incubation	to the fourth	13	321
f/2	Temperate with autophagy-triggered induction	10:1 Co-incubation	to the fifth	13	167
f/2	Temperate with autophagy-triggered induction	Uninfected	to the first	13	1333412
f/2	Temperate with autophagy-triggered induction	Uninfected	to the second	13	4750166
f/2	Temperate with autophagy-triggered induction	Uninfected	to the third	13	6164995
f/2	Temperate with autophagy-triggered induction	Uninfected	to the fourth	13	6440994
f/2	Temperate with autophagy-triggered induction	Uninfected	to the fifth	13	6490102
f/2	Temperate with autophagy-triggered induction	Preinfected	to the first	13	1332970
f/2	Temperate with autophagy-triggered induction	Preinfected	to the second	13	11142
f/2	Temperate with autophagy-triggered induction	Preinfected	to the third	13	2087
f/2	Temperate with autophagy-triggered induction	Preinfected	to the fourth	13	422
f/2	Temperate with autophagy-triggered induction	Preinfected	to the fifth	13	150
f/2	Temperate with autophagy-triggered induction	Preinfected with added viruses	to the first	13	29260
f/2	Temperate with autophagy-triggered induction	Preinfected with added viruses	to the second	13	4606
f/2	Temperate with autophagy-triggered induction	Preinfected with added viruses	to the third	13	766
f/2	Temperate with autophagy-triggered induction	Preinfected with added viruses	to the fourth	13	86
f/2	Temperate with autophagy-triggered induction	Preinfected with added viruses	to the fifth	13	150
f/2	Virulent lytic-only	10:1 Co-incubation	to the first	13	8125
f/2	Virulent lytic-only	10:1 Co-incubation	to the second	13	1030
f/2	Virulent lytic-only	10:1 Co-incubation	to the third	13	110
f/2	Virulent lytic-only	10:1 Co-incubation	to the fourth	13	36
f/2	Virulent lytic-only	10:1 Co-incubation	to the fifth	13	167
f/2	Virulent lytic-only	Uninfected	to the first	13	1333412
f/2	Virulent lytic-only	Uninfected	to the second	13	4750166
f/2	Virulent lytic-only	Uninfected	to the third	13	6164995
f/2	Virulent lytic-only	Uninfected	to the fourth	13	6440994
f/2	Virulent lytic-only	Uninfected	to the fifth	13	6490102
f/2	Virulent lytic-only	Preinfected	to the first	13	383
f/2	Virulent lytic-only	Preinfected	to the second	13	2743
f/2	Virulent lytic-only	Preinfected	to the third	13	463
f/2	Virulent lytic-only	Preinfected	to the fourth	13	15
f/2	Virulent lytic-only	Preinfected	to the fifth	13	150
f/2	Virulent lytic-only	Preinfected with added viruses	to the first	13	0
f/2	Virulent lytic-only	Preinfected with added viruses	to the second	13	0
f/2	Virulent lytic-only	Preinfected with added viruses	to the third	13	1
f/2	Virulent lytic-only	Preinfected with added viruses	to the fourth	13	15
f/2	Virulent lytic-only	Preinfected with added viruses	to the fifth	13	150
f/2	Temperate with phenomenological induction	10:1 Co-incubation	to the first	13	882466
f/2	Temperate with phenomenological induction	10:1 Co-incubation	to the second	13	141395
f/2	Temperate with phenomenological induction	10:1 Co-incubation	to the third	13	17260
f/2	Temperate with phenomenological induction	10:1 Co-incubation	to the fourth	13	1806
f/2	Temperate with phenomenological induction	10:1 Co-incubation	to the fifth	13	167
f/2	Temperate with phenomenological induction	Uninfected	to the first	13	1333412
f/2	Temperate with phenomenological induction	Uninfected	to the second	13	4750166
f/2	Temperate with phenomenological induction	Uninfected	to the third	13	6164995
f/2	Temperate with phenomenological induction	Uninfected	to the fourth	13	6440994
f/2	Temperate with phenomenological induction	Uninfected	to the fifth	13	6490102
f/2	Temperate with phenomenological induction	Preinfected	to the first	13	862327
f/2	Temperate with phenomenological induction	Preinfected	to the second	13	145600
f/2	Temperate with phenomenological induction	Preinfected	to the third	13	19130
f/2	Temperate with phenomenological induction	Preinfected	to the fourth	13	2164
f/2	Temperate with phenomenological induction	Preinfected	to the fifth	13	150
f/2	Temperate with phenomenological induction	Preinfected with added viruses	to the first	13	509799
f/2	Temperate with phenomenological induction	Preinfected with added viruses	to the second	13	90129
f/2	Temperate with phenomenological induction	Preinfected with added viruses	to the third	13	12390
f/2	Temperate with phenomenological induction	Preinfected with added viruses	to the fourth	13	1538
f/2	Temperate with phenomenological induction	Preinfected with added viruses	to the fifth	13	150
f/2	Temperate with autophagy-triggered induction	10:1 Co-incubation	to the first	14	2359744
f/2	Temperate with autophagy-triggered induction	10:1 Co-incubation	to the second	14	11157
f/2	Temperate with autophagy-triggered induction	10:1 Co-incubation	to the third	14	1307
f/2	Temperate with autophagy-triggered induction	10:1 Co-incubation	to the fourth	14	211
f/2	Temperate with autophagy-triggered induction	10:1 Co-incubation	to the fifth	14	102
f/2	Temperate with autophagy-triggered induction	Uninfected	to the first	14	2359750
f/2	Temperate with autophagy-triggered induction	Uninfected	to the second	14	5578327
f/2	Temperate with autophagy-triggered induction	Uninfected	to the third	14	6336142
f/2	Temperate with autophagy-triggered induction	Uninfected	to the fourth	14	6471784
f/2	Temperate with autophagy-triggered induction	Uninfected	to the fifth	14	6495286
f/2	Temperate with autophagy-triggered induction	Preinfected	to the first	14	2359119
f/2	Temperate with autophagy-triggered induction	Preinfected	to the second	14	6829
f/2	Temperate with autophagy-triggered induction	Preinfected	to the third	14	1421
f/2	Temperate with autophagy-triggered induction	Preinfected	to the fourth	14	279
f/2	Temperate with autophagy-triggered induction	Preinfected	to the fifth	14	91
f/2	Temperate with autophagy-triggered induction	Preinfected with added viruses	to the first	14	17909
f/2	Temperate with autophagy-triggered induction	Preinfected with added viruses	to the second	14	3120
f/2	Temperate with autophagy-triggered induction	Preinfected with added viruses	to the third	14	507
f/2	Temperate with autophagy-triggered induction	Preinfected with added viruses	to the fourth	14	54
f/2	Temperate with autophagy-triggered induction	Preinfected with added viruses	to the fifth	14	91
f/2	Virulent lytic-only	10:1 Co-incubation	to the first	14	4953
f/2	Virulent lytic-only	10:1 Co-incubation	to the second	14	628
f/2	Virulent lytic-only	10:1 Co-incubation	to the third	14	67
f/2	Virulent lytic-only	10:1 Co-incubation	to the fourth	14	22
f/2	Virulent lytic-only	10:1 Co-incubation	to the fifth	14	102
f/2	Virulent lytic-only	Uninfected	to the first	14	2359750
f/2	Virulent lytic-only	Uninfected	to the second	14	5578327
f/2	Virulent lytic-only	Uninfected	to the third	14	6336142
f/2	Virulent lytic-only	Uninfected	to the fourth	14	6471784
f/2	Virulent lytic-only	Uninfected	to the fifth	14	6495286
f/2	Virulent lytic-only	Preinfected	to the first	14	846
f/2	Virulent lytic-only	Preinfected	to the second	14	5965
f/2	Virulent lytic-only	Preinfected	to the third	14	895
f/2	Virulent lytic-only	Preinfected	to the fourth	14	9
f/2	Virulent lytic-only	Preinfected	to the fifth	14	91
f/2	Virulent lytic-only	Preinfected with added viruses	to the first	14	0
f/2	Virulent lytic-only	Preinfected with added viruses	to the second	14	0
f/2	Virulent lytic-only	Preinfected with added viruses	to the third	14	1
f/2	Virulent lytic-only	Preinfected with added viruses	to the fourth	14	9
f/2	Virulent lytic-only	Preinfected with added viruses	to the fifth	14	91
f/2	Temperate with phenomenological induction	10:1 Co-incubation	to the first	14	537919
f/2	Temperate with phenomenological induction	10:1 Co-incubation	to the second	14	86189
f/2	Temperate with phenomenological induction	10:1 Co-incubation	to the third	14	10521
f/2	Temperate with phenomenological induction	10:1 Co-incubation	to the fourth	14	1101
f/2	Temperate with phenomenological induction	10:1 Co-incubation	to the fifth	14	102
f/2	Temperate with phenomenological induction	Uninfected	to the first	14	2359750
f/2	Temperate with phenomenological induction	Uninfected	to the second	14	5578327
f/2	Temperate with phenomenological induction	Uninfected	to the third	14	6336142
f/2	Temperate with phenomenological induction	Uninfected	to the fourth	14	6471784
f/2	Temperate with phenomenological induction	Uninfected	to the fifth	14	6495286
f/2	Temperate with phenomenological induction	Preinfected	to the first	14	525643
f/2	Temperate with phenomenological induction	Preinfected	to the second	14	88752
f/2	Temperate with phenomenological induction	Preinfected	to the third	14	11661
f/2	Temperate with phenomenological induction	Preinfected	to the fourth	14	1319
f/2	Temperate with phenomenological induction	Preinfected	to the fifth	14	91
f/2	Temperate with phenomenological induction	Preinfected with added viruses	to the first	14	310755
f/2	Temperate with phenomenological induction	Preinfected with added viruses	to the second	14	54939
f/2	Temperate with phenomenological induction	Preinfected with added viruses	to the third	14	7553
f/2	Temperate with phenomenological induction	Preinfected with added viruses	to the fourth	14	938
f/2	Temperate with phenomenological induction	Preinfected with added viruses	to the fifth	14	91
f/2	Temperate with autophagy-triggered induction	10:1 Co-incubation	to the first	15	3630757
f/2	Temperate with autophagy-triggered induction	10:1 Co-incubation	to the second	15	6703
f/2	Temperate with autophagy-triggered induction	10:1 Co-incubation	to the third	15	886
f/2	Temperate with autophagy-triggered induction	10:1 Co-incubation	to the fourth	15	137
f/2	Temperate with autophagy-triggered induction	10:1 Co-incubation	to the fifth	15	61
f/2	Temperate with autophagy-triggered induction	Uninfected	to the first	15	3630763
f/2	Temperate with autophagy-triggered induction	Uninfected	to the second	15	6054233
f/2	Temperate with autophagy-triggered induction	Uninfected	to the third	15	6422711
f/2	Temperate with autophagy-triggered induction	Uninfected	to the fourth	15	6486840
f/2	Temperate with autophagy-triggered induction	Uninfected	to the fifth	15	6497805
f/2	Temperate with autophagy-triggered induction	Preinfected	to the first	15	3630090
f/2	Temperate with autophagy-triggered induction	Preinfected	to the second	15	4139
f/2	Temperate with autophagy-triggered induction	Preinfected	to the third	15	965
f/2	Temperate with autophagy-triggered induction	Preinfected	to the fourth	15	181
f/2	Temperate with autophagy-triggered induction	Preinfected	to the fifth	15	55
f/2	Temperate with autophagy-triggered induction	Preinfected with added viruses	to the first	15	10828
f/2	Temperate with autophagy-triggered induction	Preinfected with added viruses	to the second	15	2112
f/2	Temperate with autophagy-triggered induction	Preinfected with added viruses	to the third	15	330
f/2	Temperate with autophagy-triggered induction	Preinfected with added viruses	to the fourth	15	34
f/2	Temperate with autophagy-triggered induction	Preinfected with added viruses	to the fifth	15	55
f/2	Virulent lytic-only	10:1 Co-incubation	to the first	15	2974
f/2	Virulent lytic-only	10:1 Co-incubation	to the second	15	377
f/2	Virulent lytic-only	10:1 Co-incubation	to the third	15	40
f/2	Virulent lytic-only	10:1 Co-incubation	to the fourth	15	13
f/2	Virulent lytic-only	10:1 Co-incubation	to the fifth	15	61
f/2	Virulent lytic-only	Uninfected	to the first	15	3630763
f/2	Virulent lytic-only	Uninfected	to the second	15	6054233
f/2	Virulent lytic-only	Uninfected	to the third	15	6422711
f/2	Virulent lytic-only	Uninfected	to the fourth	15	6486840
f/2	Virulent lytic-only	Uninfected	to the fifth	15	6497805
f/2	Virulent lytic-only	Preinfected	to the first	15	1877
f/2	Virulent lytic-only	Preinfected	to the second	15	12349
f/2	Virulent lytic-only	Preinfected	to the third	15	1762
f/2	Virulent lytic-only	Preinfected	to the fourth	15	5
f/2	Virulent lytic-only	Preinfected	to the fifth	15	55
f/2	Virulent lytic-only	Preinfected with added viruses	to the first	15	0
f/2	Virulent lytic-only	Preinfected with added viruses	to the second	15	0
f/2	Virulent lytic-only	Preinfected with added viruses	to the third	15	1
f/2	Virulent lytic-only	Preinfected with added viruses	to the fourth	15	5
f/2	Virulent lytic-only	Preinfected with added viruses	to the fifth	15	55
f/2	Temperate with phenomenological induction	10:1 Co-incubation	to the first	15	323014
f/2	Temperate with phenomenological induction	10:1 Co-incubation	to the second	15	51755
f/2	Temperate with phenomenological induction	10:1 Co-incubation	to the third	15	6318
f/2	Temperate with phenomenological induction	10:1 Co-incubation	to the fourth	15	661
f/2	Temperate with phenomenological induction	10:1 Co-incubation	to the fifth	15	61
f/2	Temperate with phenomenological induction	Uninfected	to the first	15	3630763
f/2	Temperate with phenomenological induction	Uninfected	to the second	15	6054233
f/2	Temperate with phenomenological induction	Uninfected	to the third	15	6422711
f/2	Temperate with phenomenological induction	Uninfected	to the fourth	15	6486840
f/2	Temperate with phenomenological induction	Uninfected	to the fifth	15	6497805
f/2	Temperate with phenomenological induction	Preinfected	to the first	15	315642
f/2	Temperate with phenomenological induction	Preinfected	to the second	15	53295
f/2	Temperate with phenomenological induction	Preinfected	to the third	15	7002
f/2	Temperate with phenomenological induction	Preinfected	to the fourth	15	792
f/2	Temperate with phenomenological induction	Preinfected	to the fifth	15	55
f/2	Temperate with phenomenological induction	Preinfected with added viruses	to the first	15	186605
f/2	Temperate with phenomenological induction	Preinfected with added viruses	to the second	15	32990
f/2	Temperate with phenomenological induction	Preinfected with added viruses	to the third	15	4535
f/2	Temperate with phenomenological induction	Preinfected with added viruses	to the fourth	15	563
f/2	Temperate with phenomenological induction	Preinfected with added viruses	to the fifth	15	55
f/2	Temperate with autophagy-triggered induction	10:1 Co-incubation	to the first	16	4740869
f/2	Temperate with autophagy-triggered induction	10:1 Co-incubation	to the second	16	4090
f/2	Temperate with autophagy-triggered induction	10:1 Co-incubation	to the third	16	611
f/2	Temperate with autophagy-triggered induction	10:1 Co-incubation	to the fourth	16	89
f/2	Temperate with autophagy-triggered induction	10:1 Co-incubation	to the fifth	16	37
f/2	Temperate with autophagy-triggered induction	Uninfected	to the first	16	4740875
f/2	Temperate with autophagy-triggered induction	Uninfected	to the second	16	6285127
f/2	Temperate with autophagy-triggered induction	Uninfected	to the third	16	6462987
f/2	Temperate with autophagy-triggered induction	Uninfected	to the fourth	16	6493730
f/2	Temperate with autophagy-triggered induction	Uninfected	to the fifth	16	6498955
f/2	Temperate with autophagy-triggered induction	Preinfected	to the first	16	4740337
f/2	Temperate with autophagy-triggered induction	Preinfected	to the second	16	2559
f/2	Temperate with autophagy-triggered induction	Preinfected	to the third	16	666
f/2	Temperate with autophagy-triggered induction	Preinfected	to the fourth	16	119
f/2	Temperate with autophagy-triggered induction	Preinfected	to the fifth	16	33
f/2	Temperate with autophagy-triggered induction	Preinfected with added viruses	to the first	16	6671
f/2	Temperate with autophagy-triggered induction	Preinfected with added viruses	to the second	16	1455
f/2	Temperate with autophagy-triggered induction	Preinfected with added viruses	to the third	16	216
f/2	Temperate with autophagy-triggered induction	Preinfected with added viruses	to the fourth	16	21
f/2	Temperate with autophagy-triggered induction	Preinfected with added viruses	to the fifth	16	33
f/2	Virulent lytic-only	10:1 Co-incubation	to the first	16	1813
f/2	Virulent lytic-only	10:1 Co-incubation	to the second	16	230
f/2	Virulent lytic-only	10:1 Co-incubation	to the third	16	25
f/2	Virulent lytic-only	10:1 Co-incubation	to the fourth	16	8
f/2	Virulent lytic-only	10:1 Co-incubation	to the fifth	16	37
f/2	Virulent lytic-only	Uninfected	to the first	16	4740875
f/2	Virulent lytic-only	Uninfected	to the second	16	6285127
f/2	Virulent lytic-only	Uninfected	to the third	16	6462987
f/2	Virulent lytic-only	Uninfected	to the fourth	16	6493730
f/2	Virulent lytic-only	Uninfected	to the fifth	16	6498955
f/2	Virulent lytic-only	Preinfected	to the first	16	3992
f/2	Virulent lytic-only	Preinfected	to the second	16	17156
f/2	Virulent lytic-only	Preinfected	to the third	16	3313
f/2	Virulent lytic-only	Preinfected	to the fourth	16	3
f/2	Virulent lytic-only	Preinfected	to the fifth	16	33
f/2	Virulent lytic-only	Preinfected with added viruses	to the first	16	0
f/2	Virulent lytic-only	Preinfected with added viruses	to the second	16	0
f/2	Virulent lytic-only	Preinfected with added viruses	to the third	16	0
f/2	Virulent lytic-only	Preinfected with added viruses	to the fourth	16	3
f/2	Virulent lytic-only	Preinfected with added viruses	to the fifth	16	33
f/2	Temperate with phenomenological induction	10:1 Co-incubation	to the first	16	196897
f/2	Temperate with phenomenological induction	10:1 Co-incubation	to the second	16	31548
f/2	Temperate with phenomenological induction	10:1 Co-incubation	to the third	16	3851
f/2	Temperate with phenomenological induction	10:1 Co-incubation	to the fourth	16	403
f/2	Temperate with phenomenological induction	10:1 Co-incubation	to the fifth	16	37
f/2	Temperate with phenomenological induction	Uninfected	to the first	16	4740875
f/2	Temperate with phenomenological induction	Uninfected	to the second	16	6285127
f/2	Temperate with phenomenological induction	Uninfected	to the third	16	6462987
f/2	Temperate with phenomenological induction	Uninfected	to the fourth	16	6493730
f/2	Temperate with phenomenological induction	Uninfected	to the fifth	16	6498955
f/2	Temperate with phenomenological induction	Preinfected	to the first	16	192404
f/2	Temperate with phenomenological induction	Preinfected	to the second	16	32486
f/2	Temperate with phenomenological induction	Preinfected	to the third	16	4268
f/2	Temperate with phenomenological induction	Preinfected	to the fourth	16	483
f/2	Temperate with phenomenological induction	Preinfected	to the fifth	16	33
f/2	Temperate with phenomenological induction	Preinfected with added viruses	to the first	16	113747
f/2	Temperate with phenomenological induction	Preinfected with added viruses	to the second	16	20110
f/2	Temperate with phenomenological induction	Preinfected with added viruses	to the third	16	2765
f/2	Temperate with phenomenological induction	Preinfected with added viruses	to the fourth	16	343
f/2	Temperate with phenomenological induction	Preinfected with added viruses	to the fifth	16	33
f/2	Temperate with autophagy-triggered induction	10:1 Co-incubation	to the first	17	5520804
f/2	Temperate with autophagy-triggered induction	10:1 Co-incubation	to the second	17	2497
f/2	Temperate with autophagy-triggered induction	10:1 Co-incubation	to the third	17	421
f/2	Temperate with autophagy-triggered induction	10:1 Co-incubation	to the fourth	17	58
f/2	Temperate with autophagy-triggered induction	10:1 Co-incubation	to the fifth	17	23
f/2	Temperate with autophagy-triggered induction	Uninfected	to the first	17	5520807
f/2	Temperate with autophagy-triggered induction	Uninfected	to the second	17	6396715
f/2	Temperate with autophagy-triggered induction	Uninfected	to the third	17	6482332
f/2	Temperate with autophagy-triggered induction	Uninfected	to the fourth	17	6497015
f/2	Temperate with autophagy-triggered induction	Uninfected	to the fifth	17	6499503
f/2	Temperate with autophagy-triggered induction	Preinfected	to the first	17	5520462
f/2	Temperate with autophagy-triggered induction	Preinfected	to the second	17	1594
f/2	Temperate with autophagy-triggered induction	Preinfected	to the third	17	459
f/2	Temperate with autophagy-triggered induction	Preinfected	to the fourth	17	78
f/2	Temperate with autophagy-triggered induction	Preinfected	to the fifth	17	20
f/2	Temperate with autophagy-triggered induction	Preinfected with added viruses	to the first	17	4135
f/2	Temperate with autophagy-triggered induction	Preinfected with added viruses	to the second	17	1004
f/2	Temperate with autophagy-triggered induction	Preinfected with added viruses	to the third	17	141
f/2	Temperate with autophagy-triggered induction	Preinfected with added viruses	to the fourth	17	13
f/2	Temperate with autophagy-triggered induction	Preinfected with added viruses	to the fifth	17	20
f/2	Virulent lytic-only	10:1 Co-incubation	to the first	17	1105
f/2	Virulent lytic-only	10:1 Co-incubation	to the second	17	140
f/2	Virulent lytic-only	10:1 Co-incubation	to the third	17	15
f/2	Virulent lytic-only	10:1 Co-incubation	to the fourth	17	5
f/2	Virulent lytic-only	10:1 Co-incubation	to the fifth	17	23
f/2	Virulent lytic-only	Uninfected	to the first	17	5520807
f/2	Virulent lytic-only	Uninfected	to the second	17	6396715
f/2	Virulent lytic-only	Uninfected	to the third	17	6482332
f/2	Virulent lytic-only	Uninfected	to the fourth	17	6497015
f/2	Virulent lytic-only	Uninfected	to the fifth	17	6499503
f/2	Virulent lytic-only	Preinfected	to the first	17	8329
f/2	Virulent lytic-only	Preinfected	to the second	17	11530
f/2	Virulent lytic-only	Preinfected	to the third	17	5667
f/2	Virulent lytic-only	Preinfected	to the fourth	17	2
f/2	Virulent lytic-only	Preinfected	to the fifth	17	20
f/2	Virulent lytic-only	Preinfected with added viruses	to the first	17	0
f/2	Virulent lytic-only	Preinfected with added viruses	to the second	17	0
f/2	Virulent lytic-only	Preinfected with added viruses	to the third	17	0
f/2	Virulent lytic-only	Preinfected with added viruses	to the fourth	17	2
f/2	Virulent lytic-only	Preinfected with added viruses	to the fifth	17	20
f/2	Temperate with phenomenological induction	10:1 Co-incubation	to the first	17	120021
f/2	Temperate with phenomenological induction	10:1 Co-incubation	to the second	17	19231
f/2	Temperate with phenomenological induction	10:1 Co-incubation	to the third	17	2347
f/2	Temperate with phenomenological induction	10:1 Co-incubation	to the fourth	17	246
f/2	Temperate with phenomenological induction	10:1 Co-incubation	to the fifth	17	23
f/2	Temperate with phenomenological induction	Uninfected	to the first	17	5520807
f/2	Temperate with phenomenological induction	Uninfected	to the second	17	6396715
f/2	Temperate with phenomenological induction	Uninfected	to the third	17	6482332
f/2	Temperate with phenomenological induction	Uninfected	to the fourth	17	6497015
f/2	Temperate with phenomenological induction	Uninfected	to the fifth	17	6499503
f/2	Temperate with phenomenological induction	Preinfected	to the first	17	117282
f/2	Temperate with phenomenological induction	Preinfected	to the second	17	19803
f/2	Temperate with phenomenological induction	Preinfected	to the third	17	2602
f/2	Temperate with phenomenological induction	Preinfected	to the fourth	17	294
f/2	Temperate with phenomenological induction	Preinfected	to the fifth	17	20
f/2	Temperate with phenomenological induction	Preinfected with added viruses	to the first	17	69336
f/2	Temperate with phenomenological induction	Preinfected with added viruses	to the second	17	12258
f/2	Temperate with phenomenological induction	Preinfected with added viruses	to the third	17	1685
f/2	Temperate with phenomenological induction	Preinfected with added viruses	to the fourth	17	209
f/2	Temperate with phenomenological induction	Preinfected with added viruses	to the fifth	17	20
f/2	Temperate with autophagy-triggered induction	10:1 Co-incubation	to the first	18	5993718
f/2	Temperate with autophagy-triggered induction	10:1 Co-incubation	to the second	18	1503
f/2	Temperate with autophagy-triggered induction	10:1 Co-incubation	to the third	18	286
f/2	Temperate with autophagy-triggered induction	10:1 Co-incubation	to the fourth	18	37
f/2	Temperate with autophagy-triggered induction	10:1 Co-incubation	to the fifth	18	14
f/2	Temperate with autophagy-triggered induction	Uninfected	to the first	18	5993720
f/2	Temperate with autophagy-triggered induction	Uninfected	to the second	18	6451528
f/2	Temperate with autophagy-triggered induction	Uninfected	to the third	18	6491767
f/2	Temperate with autophagy-triggered induction	Uninfected	to the fourth	18	6498611
f/2	Temperate with autophagy-triggered induction	Uninfected	to the fifth	18	6499769
f/2	Temperate with autophagy-triggered induction	Preinfected	to the first	18	5993531
f/2	Temperate with autophagy-triggered induction	Preinfected	to the second	18	991
f/2	Temperate with autophagy-triggered induction	Preinfected	to the third	18	312
f/2	Temperate with autophagy-triggered induction	Preinfected	to the fourth	18	50
f/2	Temperate with autophagy-triggered induction	Preinfected	to the fifth	18	12
f/2	Temperate with autophagy-triggered induction	Preinfected with added viruses	to the first	18	2550
f/2	Temperate with autophagy-triggered induction	Preinfected with added viruses	to the second	18	683
f/2	Temperate with autophagy-triggered induction	Preinfected with added viruses	to the third	18	91
f/2	Temperate with autophagy-triggered induction	Preinfected with added viruses	to the fourth	18	8
f/2	Temperate with autophagy-triggered induction	Preinfected with added viruses	to the fifth	18	12
f/2	Virulent lytic-only	10:1 Co-incubation	to the first	18	664
f/2	Virulent lytic-only	10:1 Co-incubation	to the second	18	84
f/2	Virulent lytic-only	10:1 Co-incubation	to the third	18	9
f/2	Virulent lytic-only	10:1 Co-incubation	to the fourth	18	3
f/2	Virulent lytic-only	10:1 Co-incubation	to the fifth	18	14
f/2	Virulent lytic-only	Uninfected	to the first	18	5993720
f/2	Virulent lytic-only	Uninfected	to the second	18	6451528
f/2	Virulent lytic-only	Uninfected	to the third	18	6491767
f/2	Virulent lytic-only	Uninfected	to the fourth	18	6498611
f/2	Virulent lytic-only	Uninfected	to the fifth	18	6499769
f/2	Virulent lytic-only	Preinfected	to the first	18	17282
f/2	Virulent lytic-only	Preinfected	to the second	18	6925
f/2	Virulent lytic-only	Preinfected	to the third	18	7155
f/2	Virulent lytic-only	Preinfected	to the fourth	18	1
f/2	Virulent lytic-only	Preinfected	to the fifth	18	12
f/2	Virulent lytic-only	Preinfected with added viruses	to the first	18	0
f/2	Virulent lytic-only	Preinfected with added viruses	to the second	18	0
f/2	Virulent lytic-only	Preinfected with added viruses	to the third	18	0
f/2	Virulent lytic-only	Preinfected with added viruses	to the fourth	18	1
f/2	Virulent lytic-only	Preinfected with added viruses	to the fifth	18	12
f/2	Temperate with phenomenological induction	10:1 Co-incubation	to the first	18	72071
f/2	Temperate with phenomenological induction	10:1 Co-incubation	to the second	18	11548
f/2	Temperate with phenomenological induction	10:1 Co-incubation	to the third	18	1410
f/2	Temperate with phenomenological induction	10:1 Co-incubation	to the fourth	18	148
f/2	Temperate with phenomenological induction	10:1 Co-incubation	to the fifth	18	14
f/2	Temperate with phenomenological induction	Uninfected	to the first	18	5993720
f/2	Temperate with phenomenological induction	Uninfected	to the second	18	6451528
f/2	Temperate with phenomenological induction	Uninfected	to the third	18	6491767
f/2	Temperate with phenomenological induction	Uninfected	to the fourth	18	6498611
f/2	Temperate with phenomenological induction	Uninfected	to the fifth	18	6499769
f/2	Temperate with phenomenological induction	Preinfected	to the first	18	70427
f/2	Temperate with phenomenological induction	Preinfected	to the second	18	11891
f/2	Temperate with phenomenological induction	Preinfected	to the third	18	1562
f/2	Temperate with phenomenological induction	Preinfected	to the fourth	18	177
f/2	Temperate with phenomenological induction	Preinfected	to the fifth	18	12
f/2	Temperate with phenomenological induction	Preinfected with added viruses	to the first	18	41636
f/2	Temperate with phenomenological induction	Preinfected with added viruses	to the second	18	7361
f/2	Temperate with phenomenological induction	Preinfected with added viruses	to the third	18	1012
f/2	Temperate with phenomenological induction	Preinfected with added viruses	to the fourth	18	126
f/2	Temperate with phenomenological induction	Preinfected with added viruses	to the fifth	18	12
f/2	Temperate with autophagy-triggered induction	10:1 Co-incubation	to the first	19	6238797
f/2	Temperate with autophagy-triggered induction	10:1 Co-incubation	to the second	19	920
f/2	Temperate with autophagy-triggered induction	10:1 Co-incubation	to the third	19	196
f/2	Temperate with autophagy-triggered induction	10:1 Co-incubation	to the fourth	19	24
f/2	Temperate with autophagy-triggered induction	10:1 Co-incubation	to the fifth	19	8
f/2	Temperate with autophagy-triggered induction	Uninfected	to the first	19	6238798
f/2	Temperate with autophagy-triggered induction	Uninfected	to the second	19	6476841
f/2	Temperate with autophagy-triggered induction	Uninfected	to the third	19	6496079
f/2	Temperate with autophagy-triggered induction	Uninfected	to the fourth	19	6499339
f/2	Temperate with autophagy-triggered induction	Uninfected	to the fifth	19	6499890
f/2	Temperate with autophagy-triggered induction	Preinfected	to the first	19	6238701
f/2	Temperate with autophagy-triggered induction	Preinfected	to the second	19	634
f/2	Temperate with autophagy-triggered induction	Preinfected	to the third	19	213
f/2	Temperate with autophagy-triggered induction	Preinfected	to the fourth	19	32
f/2	Temperate with autophagy-triggered induction	Preinfected	to the fifth	19	7
f/2	Temperate with autophagy-triggered induction	Preinfected with added viruses	to the first	19	1616
f/2	Temperate with autophagy-triggered induction	Preinfected with added viruses	to the second	19	468
f/2	Temperate with autophagy-triggered induction	Preinfected with added viruses	to the third	19	59
f/2	Temperate with autophagy-triggered induction	Preinfected with added viruses	to the fourth	19	5
f/2	Temperate with autophagy-triggered induction	Preinfected with added viruses	to the fifth	19	7
f/2	Virulent lytic-only	10:1 Co-incubation	to the first	19	404
f/2	Virulent lytic-only	10:1 Co-incubation	to the second	19	51
f/2	Virulent lytic-only	10:1 Co-incubation	to the third	19	5
f/2	Virulent lytic-only	10:1 Co-incubation	to the fourth	19	2
f/2	Virulent lytic-only	10:1 Co-incubation	to the fifth	19	8
f/2	Virulent lytic-only	Uninfected	to the first	19	6238798
f/2	Virulent lytic-only	Uninfected	to the second	19	6476841
f/2	Virulent lytic-only	Uninfected	to the third	19	6496079
f/2	Virulent lytic-only	Uninfected	to the fourth	19	6499339
f/2	Virulent lytic-only	Uninfected	to the fifth	19	6499890
f/2	Virulent lytic-only	Preinfected	to the first	19	30480
f/2	Virulent lytic-only	Preinfected	to the second	19	4221
f/2	Virulent lytic-only	Preinfected	to the third	19	5354
f/2	Virulent lytic-only	Preinfected	to the fourth	19	1
f/2	Virulent lytic-only	Preinfected	to the fifth	19	7
f/2	Virulent lytic-only	Preinfected with added viruses	to the second	19	0
f/2	Virulent lytic-only	Preinfected with added viruses	to the third	19	0
f/2	Virulent lytic-only	Preinfected with added viruses	to the fourth	19	1
f/2	Virulent lytic-only	Preinfected with added viruses	to the fifth	19	7
f/2	Temperate with phenomenological induction	10:1 Co-incubation	to the first	19	43932
f/2	Temperate with phenomenological induction	10:1 Co-incubation	to the second	19	7039
f/2	Temperate with phenomenological induction	10:1 Co-incubation	to the third	19	859
f/2	Temperate with phenomenological induction	10:1 Co-incubation	to the fourth	19	90
f/2	Temperate with phenomenological induction	10:1 Co-incubation	to the fifth	19	8
f/2	Temperate with phenomenological induction	Uninfected	to the first	19	6238798
f/2	Temperate with phenomenological induction	Uninfected	to the second	19	6476841
f/2	Temperate with phenomenological induction	Uninfected	to the third	19	6496079
f/2	Temperate with phenomenological induction	Uninfected	to the fourth	19	6499339
f/2	Temperate with phenomenological induction	Uninfected	to the fifth	19	6499890
f/2	Temperate with phenomenological induction	Preinfected	to the first	19	42930
f/2	Temperate with phenomenological induction	Preinfected	to the second	19	7248
f/2	Temperate with phenomenological induction	Preinfected	to the third	19	952
f/2	Temperate with phenomenological induction	Preinfected	to the fourth	19	108
f/2	Temperate with phenomenological induction	Preinfected	to the fifth	19	7
f/2	Temperate with phenomenological induction	Preinfected with added viruses	to the first	19	25380
f/2	Temperate with phenomenological induction	Preinfected with added viruses	to the second	19	4487
f/2	Temperate with phenomenological induction	Preinfected with added viruses	to the third	19	617
f/2	Temperate with phenomenological induction	Preinfected with added viruses	to the fourth	19	77
f/2	Temperate with phenomenological induction	Preinfected with added viruses	to the fifth	19	7
f/2	Temperate with autophagy-triggered induction	10:1 Co-incubation	to the first	20	6366704
f/2	Temperate with autophagy-triggered induction	10:1 Co-incubation	to the second	20	565
f/2	Temperate with autophagy-triggered induction	10:1 Co-incubation	to the third	20	133
f/2	Temperate with autophagy-triggered induction	10:1 Co-incubation	to the fourth	20	15
f/2	Temperate with autophagy-triggered induction	10:1 Co-incubation	to the fifth	20	5
f/2	Temperate with autophagy-triggered induction	Uninfected	to the first	20	6366705
f/2	Temperate with autophagy-triggered induction	Uninfected	to the second	20	6488958
f/2	Temperate with autophagy-triggered induction	Uninfected	to the third	20	6498133
f/2	Temperate with autophagy-triggered induction	Uninfected	to the fourth	20	6499685
f/2	Temperate with autophagy-triggered induction	Uninfected	to the fifth	20	6499948
f/2	Temperate with autophagy-triggered induction	Preinfected	to the first	20	6366659
f/2	Temperate with autophagy-triggered induction	Preinfected	to the second	20	413
f/2	Temperate with autophagy-triggered induction	Preinfected	to the third	20	145
f/2	Temperate with autophagy-triggered induction	Preinfected	to the fourth	20	21
f/2	Temperate with autophagy-triggered induction	Preinfected	to the fifth	20	5
f/2	Temperate with autophagy-triggered induction	Preinfected with added viruses	to the first	20	1041
f/2	Temperate with autophagy-triggered induction	Preinfected with added viruses	to the second	20	318
f/2	Temperate with autophagy-triggered induction	Preinfected with added viruses	to the third	20	38
f/2	Temperate with autophagy-triggered induction	Preinfected with added viruses	to the fourth	20	3
f/2	Temperate with autophagy-triggered induction	Preinfected with added viruses	to the fifth	20	5
f/2	Virulent lytic-only	10:1 Co-incubation	to the first	20	247
f/2	Virulent lytic-only	10:1 Co-incubation	to the second	20	31
f/2	Virulent lytic-only	10:1 Co-incubation	to the third	20	3
f/2	Virulent lytic-only	10:1 Co-incubation	to the fourth	20	1
f/2	Virulent lytic-only	10:1 Co-incubation	to the fifth	20	5
f/2	Virulent lytic-only	Uninfected	to the first	20	6366705
f/2	Virulent lytic-only	Uninfected	to the second	20	6488958
f/2	Virulent lytic-only	Uninfected	to the third	20	6498133
f/2	Virulent lytic-only	Uninfected	to the fourth	20	6499685
f/2	Virulent lytic-only	Uninfected	to the fifth	20	6499948
f/2	Virulent lytic-only	Preinfected	to the first	20	23847
f/2	Virulent lytic-only	Preinfected	to the second	20	2573
f/2	Virulent lytic-only	Preinfected	to the third	20	3304
f/2	Virulent lytic-only	Preinfected	to the fourth	20	0
f/2	Virulent lytic-only	Preinfected	to the fifth	20	5
f/2	Virulent lytic-only	Preinfected with added viruses	to the second	20	0
f/2	Virulent lytic-only	Preinfected with added viruses	to the third	20	0
f/2	Virulent lytic-only	Preinfected with added viruses	to the fourth	20	0
f/2	Virulent lytic-only	Preinfected with added viruses	to the fifth	20	5
f/2	Temperate with phenomenological induction	10:1 Co-incubation	to the first	20	26779
f/2	Temperate with phenomenological induction	10:1 Co-incubation	to the second	20	4291
f/2	Temperate with phenomenological induction	10:1 Co-incubation	to the third	20	524
f/2	Temperate with phenomenological induction	10:1 Co-incubation	to the fourth	20	55
f/2	Temperate with phenomenological induction	10:1 Co-incubation	to the fifth	20	5
f/2	Temperate with phenomenological induction	Uninfected	to the first	20	6366705
f/2	Temperate with phenomenological induction	Uninfected	to the second	20	6488958
f/2	Temperate with phenomenological induction	Uninfected	to the third	20	6498133
f/2	Temperate with phenomenological induction	Uninfected	to the fourth	20	6499685
f/2	Temperate with phenomenological induction	Uninfected	to the fifth	20	6499948
f/2	Temperate with phenomenological induction	Preinfected	to the first	20	26168
f/2	Temperate with phenomenological induction	Preinfected	to the second	20	4418
f/2	Temperate with phenomenological induction	Preinfected	to the third	20	581
f/2	Temperate with phenomenological induction	Preinfected	to the fourth	20	66
f/2	Temperate with phenomenological induction	Preinfected	to the fifth	20	5
f/2	Temperate with phenomenological induction	Preinfected with added viruses	to the first	20	15470
f/2	Temperate with phenomenological induction	Preinfected with added viruses	to the second	20	2735
f/2	Temperate with phenomenological induction	Preinfected with added viruses	to the third	20	376
f/2	Temperate with phenomenological induction	Preinfected with added viruses	to the fourth	20	47
f/2	Temperate with phenomenological induction	Preinfected with added viruses	to the fifth	20	5
f/2	Temperate with autophagy-triggered induction	10:1 Co-incubation	to the first	21	6434039
f/2	Temperate with autophagy-triggered induction	10:1 Co-incubation	to the second	21	343
f/2	Temperate with autophagy-triggered induction	10:1 Co-incubation	to the third	21	89
f/2	Temperate with autophagy-triggered induction	10:1 Co-incubation	to the fourth	21	10
f/2	Temperate with autophagy-triggered induction	10:1 Co-incubation	to the fifth	21	3
f/2	Temperate with autophagy-triggered induction	Uninfected	to the first	21	6434039
f/2	Temperate with autophagy-triggered induction	Uninfected	to the second	21	6494857
f/2	Temperate with autophagy-triggered induction	Uninfected	to the third	21	6499131
f/2	Temperate with autophagy-triggered induction	Uninfected	to the fourth	21	6499854
f/2	Temperate with autophagy-triggered induction	Uninfected	to the fifth	21	6499976
f/2	Temperate with autophagy-triggered induction	Preinfected	to the first	21	6434021
f/2	Temperate with autophagy-triggered induction	Preinfected	to the second	21	271
f/2	Temperate with autophagy-triggered induction	Preinfected	to the third	21	96
f/2	Temperate with autophagy-triggered induction	Preinfected	to the fourth	21	13
f/2	Temperate with autophagy-triggered induction	Preinfected	to the fifth	21	3
f/2	Temperate with autophagy-triggered induction	Preinfected with added viruses	to the first	21	674
f/2	Temperate with autophagy-triggered induction	Preinfected with added viruses	to the second	21	213
f/2	Temperate with autophagy-triggered induction	Preinfected with added viruses	to the third	21	24
f/2	Temperate with autophagy-triggered induction	Preinfected with added viruses	to the fourth	21	2
f/2	Temperate with autophagy-triggered induction	Preinfected with added viruses	to the fifth	21	3
f/2	Virulent lytic-only	10:1 Co-incubation	to the first	21	148
f/2	Virulent lytic-only	10:1 Co-incubation	to the second	21	19
f/2	Virulent lytic-only	10:1 Co-incubation	to the third	21	2
f/2	Virulent lytic-only	10:1 Co-incubation	to the fourth	21	1
f/2	Virulent lytic-only	10:1 Co-incubation	to the fifth	21	3
f/2	Virulent lytic-only	Uninfected	to the first	21	6434039
f/2	Virulent lytic-only	Uninfected	to the second	21	6494857
f/2	Virulent lytic-only	Uninfected	to the third	21	6499131
f/2	Virulent lytic-only	Uninfected	to the fourth	21	6499854
f/2	Virulent lytic-only	Uninfected	to the fifth	21	6499976
f/2	Virulent lytic-only	Preinfected	to the first	21	14322
f/2	Virulent lytic-only	Preinfected	to the second	21	1545
f/2	Virulent lytic-only	Preinfected	to the third	21	1984
f/2	Virulent lytic-only	Preinfected	to the fourth	21	0
f/2	Virulent lytic-only	Preinfected	to the fifth	21	3
f/2	Virulent lytic-only	Preinfected with added viruses	to the second	21	0
f/2	Virulent lytic-only	Preinfected with added viruses	to the third	21	0
f/2	Virulent lytic-only	Preinfected with added viruses	to the fourth	21	0
f/2	Virulent lytic-only	Preinfected with added viruses	to the fifth	21	3
f/2	Temperate with phenomenological induction	10:1 Co-incubation	to the first	21	16081
f/2	Temperate with phenomenological induction	10:1 Co-incubation	to the second	21	2577
f/2	Temperate with phenomenological induction	10:1 Co-incubation	to the third	21	315
f/2	Temperate with phenomenological induction	10:1 Co-incubation	to the fourth	21	33
f/2	Temperate with phenomenological induction	10:1 Co-incubation	to the fifth	21	3
f/2	Temperate with phenomenological induction	Uninfected	to the first	21	6434039
f/2	Temperate with phenomenological induction	Uninfected	to the second	21	6494857
f/2	Temperate with phenomenological induction	Uninfected	to the third	21	6499131
f/2	Temperate with phenomenological induction	Uninfected	to the fourth	21	6499854
f/2	Temperate with phenomenological induction	Uninfected	to the fifth	21	6499976
f/2	Temperate with phenomenological induction	Preinfected	to the first	21	15714
f/2	Temperate with phenomenological induction	Preinfected	to the second	21	2653
f/2	Temperate with phenomenological induction	Preinfected	to the third	21	349
f/2	Temperate with phenomenological induction	Preinfected	to the fourth	21	39
f/2	Temperate with phenomenological induction	Preinfected	to the fifth	21	3
f/2	Temperate with phenomenological induction	Preinfected with added viruses	to the first	21	9290
f/2	Temperate with phenomenological induction	Preinfected with added viruses	to the second	21	1642
f/2	Temperate with phenomenological induction	Preinfected with added viruses	to the third	21	226
f/2	Temperate with phenomenological induction	Preinfected with added viruses	to the fourth	21	28
f/2	Temperate with phenomenological induction	Preinfected with added viruses	to the fifth	21	3
SW	Temperate with autophagy-triggered induction	10:1 Co-incubation	to the first	0	10
SW	Temperate with autophagy-triggered induction	10:1 Co-incubation	to the second	0	101
SW	Temperate with autophagy-triggered induction	10:1 Co-incubation	to the third	0	1011
SW	Temperate with autophagy-triggered induction	10:1 Co-incubation	to the fourth	0	10110
SW	Temperate with autophagy-triggered induction	10:1 Co-incubation	to the fifth	0	100857
SW	Temperate with autophagy-triggered induction	Uninfected	to the first	0	10
SW	Temperate with autophagy-triggered induction	Uninfected	to the second	0	101
SW	Temperate with autophagy-triggered induction	Uninfected	to the third	0	1011
SW	Temperate with autophagy-triggered induction	Uninfected	to the fourth	0	10110
SW	Temperate with autophagy-triggered induction	Uninfected	to the fifth	0	101088
SW	Temperate with autophagy-triggered induction	Preinfected	to the first	0	10
SW	Temperate with autophagy-triggered induction	Preinfected	to the second	0	101
SW	Temperate with autophagy-triggered induction	Preinfected	to the third	0	1011
SW	Temperate with autophagy-triggered induction	Preinfected	to the fourth	0	10110
SW	Temperate with autophagy-triggered induction	Preinfected	to the fifth	0	99254
SW	Temperate with autophagy-triggered induction	Preinfected with added viruses	to the first	0	10
SW	Temperate with autophagy-triggered induction	Preinfected with added viruses	to the second	0	101
SW	Temperate with autophagy-triggered induction	Preinfected with added viruses	to the third	0	1011
SW	Temperate with autophagy-triggered induction	Preinfected with added viruses	to the fourth	0	10110
SW	Temperate with autophagy-triggered induction	Preinfected with added viruses	to the fifth	0	99254
SW	Virulent lytic-only	10:1 Co-incubation	to the first	0	10
SW	Virulent lytic-only	10:1 Co-incubation	to the second	0	101
SW	Virulent lytic-only	10:1 Co-incubation	to the third	0	1011
SW	Virulent lytic-only	10:1 Co-incubation	to the fourth	0	10107
SW	Virulent lytic-only	10:1 Co-incubation	to the fifth	0	100857
SW	Virulent lytic-only	Uninfected	to the first	0	10
SW	Virulent lytic-only	Uninfected	to the second	0	101
SW	Virulent lytic-only	Uninfected	to the third	0	1011
SW	Virulent lytic-only	Uninfected	to the fourth	0	10110
SW	Virulent lytic-only	Uninfected	to the fifth	0	101088
SW	Virulent lytic-only	Preinfected	to the first	0	10
SW	Virulent lytic-only	Preinfected	to the second	0	99
SW	Virulent lytic-only	Preinfected	to the third	0	993
SW	Virulent lytic-only	Preinfected	to the fourth	0	9925
SW	Virulent lytic-only	Preinfected	to the fifth	0	99254
SW	Virulent lytic-only	Preinfected with added viruses	to the first	0	10
SW	Virulent lytic-only	Preinfected with added viruses	to the second	0	99
SW	Virulent lytic-only	Preinfected with added viruses	to the third	0	993
SW	Virulent lytic-only	Preinfected with added viruses	to the fourth	0	9925
SW	Virulent lytic-only	Preinfected with added viruses	to the fifth	0	99254
SW	Temperate with phenomenological induction	10:1 Co-incubation	to the first	0	10
SW	Temperate with phenomenological induction	10:1 Co-incubation	to the second	0	101
SW	Temperate with phenomenological induction	10:1 Co-incubation	to the third	0	1011
SW	Temperate with phenomenological induction	10:1 Co-incubation	to the fourth	0	10110
SW	Temperate with phenomenological induction	10:1 Co-incubation	to the fifth	0	100857
SW	Temperate with phenomenological induction	Uninfected	to the first	0	10
SW	Temperate with phenomenological induction	Uninfected	to the second	0	101
SW	Temperate with phenomenological induction	Uninfected	to the third	0	1011
SW	Temperate with phenomenological induction	Uninfected	to the fourth	0	10110
SW	Temperate with phenomenological induction	Uninfected	to the fifth	0	101088
SW	Temperate with phenomenological induction	Preinfected	to the first	0	10
SW	Temperate with phenomenological induction	Preinfected	to the second	0	101
SW	Temperate with phenomenological induction	Preinfected	to the third	0	1011
SW	Temperate with phenomenological induction	Preinfected	to the fourth	0	10110
SW	Temperate with phenomenological induction	Preinfected	to the fifth	0	99254
SW	Temperate with phenomenological induction	Preinfected with added viruses	to the first	0	10
SW	Temperate with phenomenological induction	Preinfected with added viruses	to the second	0	101
SW	Temperate with phenomenological induction	Preinfected with added viruses	to the third	0	1011
SW	Temperate with phenomenological induction	Preinfected with added viruses	to the fourth	0	10110
SW	Temperate with phenomenological induction	Preinfected with added viruses	to the fifth	0	99254
SW	Temperate with autophagy-triggered induction	10:1 Co-incubation	to the first	1	21
SW	Temperate with autophagy-triggered induction	10:1 Co-incubation	to the second	1	208
SW	Temperate with autophagy-triggered induction	10:1 Co-incubation	to the third	1	2066
SW	Temperate with autophagy-triggered induction	10:1 Co-incubation	to the fourth	1	20461
SW	Temperate with autophagy-triggered induction	10:1 Co-incubation	to the fifth	1	65963
SW	Temperate with autophagy-triggered induction	Uninfected	to the first	1	21
SW	Temperate with autophagy-triggered induction	Uninfected	to the second	1	208
SW	Temperate with autophagy-triggered induction	Uninfected	to the third	1	2067
SW	Temperate with autophagy-triggered induction	Uninfected	to the fourth	1	20524
SW	Temperate with autophagy-triggered induction	Uninfected	to the fifth	1	203440
SW	Temperate with autophagy-triggered induction	Preinfected	to the first	1	21
SW	Temperate with autophagy-triggered induction	Preinfected	to the second	1	207
SW	Temperate with autophagy-triggered induction	Preinfected	to the third	1	2060
SW	Temperate with autophagy-triggered induction	Preinfected	to the fourth	1	20462
SW	Temperate with autophagy-triggered induction	Preinfected	to the fifth	1	60506
SW	Temperate with autophagy-triggered induction	Preinfected with added viruses	to the first	1	21
SW	Temperate with autophagy-triggered induction	Preinfected with added viruses	to the second	1	206
SW	Temperate with autophagy-triggered induction	Preinfected with added viruses	to the third	1	2052
SW	Temperate with autophagy-triggered induction	Preinfected with added viruses	to the fourth	1	20379
SW	Temperate with autophagy-triggered induction	Preinfected with added viruses	to the fifth	1	60504
SW	Virulent lytic-only	10:1 Co-incubation	to the first	1	21
SW	Virulent lytic-only	10:1 Co-incubation	to the second	1	207
SW	Virulent lytic-only	10:1 Co-incubation	to the third	1	1957
SW	Virulent lytic-only	10:1 Co-incubation	to the fourth	1	11702
SW	Virulent lytic-only	10:1 Co-incubation	to the fifth	1	65962
SW	Virulent lytic-only	Uninfected	to the first	1	21
SW	Virulent lytic-only	Uninfected	to the second	1	208
SW	Virulent lytic-only	Uninfected	to the third	1	2067
SW	Virulent lytic-only	Uninfected	to the fourth	1	20524
SW	Virulent lytic-only	Uninfected	to the fifth	1	203440
SW	Virulent lytic-only	Preinfected	to the first	1	6
SW	Virulent lytic-only	Preinfected	to the second	1	61
SW	Virulent lytic-only	Preinfected	to the third	1	605
SW	Virulent lytic-only	Preinfected	to the fourth	1	6052
SW	Virulent lytic-only	Preinfected	to the fifth	1	60506
SW	Virulent lytic-only	Preinfected with added viruses	to the first	1	6
SW	Virulent lytic-only	Preinfected with added viruses	to the second	1	61
SW	Virulent lytic-only	Preinfected with added viruses	to the third	1	605
SW	Virulent lytic-only	Preinfected with added viruses	to the fourth	1	6050
SW	Virulent lytic-only	Preinfected with added viruses	to the fifth	1	60504
SW	Temperate with phenomenological induction	10:1 Co-incubation	to the first	1	21
SW	Temperate with phenomenological induction	10:1 Co-incubation	to the second	1	208
SW	Temperate with phenomenological induction	10:1 Co-incubation	to the third	1	2067
SW	Temperate with phenomenological induction	10:1 Co-incubation	to the fourth	1	20524
SW	Temperate with phenomenological induction	10:1 Co-incubation	to the fifth	1	65962
SW	Temperate with phenomenological induction	Uninfected	to the first	1	21
SW	Temperate with phenomenological induction	Uninfected	to the second	1	208
SW	Temperate with phenomenological induction	Uninfected	to the third	1	2067
SW	Temperate with phenomenological induction	Uninfected	to the fourth	1	20524
SW	Temperate with phenomenological induction	Uninfected	to the fifth	1	203440
SW	Temperate with phenomenological induction	Preinfected	to the first	1	21
SW	Temperate with phenomenological induction	Preinfected	to the second	1	208
SW	Temperate with phenomenological induction	Preinfected	to the third	1	2067
SW	Temperate with phenomenological induction	Preinfected	to the fourth	1	20524
SW	Temperate with phenomenological induction	Preinfected	to the fifth	1	60506
SW	Temperate with phenomenological induction	Preinfected with added viruses	to the first	1	21
SW	Temperate with phenomenological induction	Preinfected with added viruses	to the second	1	208
SW	Temperate with phenomenological induction	Preinfected with added viruses	to the third	1	2067
SW	Temperate with phenomenological induction	Preinfected with added viruses	to the fourth	1	20524
SW	Temperate with phenomenological induction	Preinfected with added viruses	to the fifth	1	60504
SW	Temperate with autophagy-triggered induction	10:1 Co-incubation	to the first	2	42
SW	Temperate with autophagy-triggered induction	10:1 Co-incubation	to the second	2	415
SW	Temperate with autophagy-triggered induction	10:1 Co-incubation	to the third	2	3810
SW	Temperate with autophagy-triggered induction	10:1 Co-incubation	to the fourth	2	19776
SW	Temperate with autophagy-triggered induction	10:1 Co-incubation	to the fifth	2	40209
SW	Temperate with autophagy-triggered induction	Uninfected	to the first	2	42
SW	Temperate with autophagy-triggered induction	Uninfected	to the second	2	418
SW	Temperate with autophagy-triggered induction	Uninfected	to the third	2	4109
SW	Temperate with autophagy-triggered induction	Uninfected	to the fourth	2	40266
SW	Temperate with autophagy-triggered induction	Uninfected	to the fifth	2	392682
SW	Temperate with autophagy-triggered induction	Preinfected	to the first	2	31
SW	Temperate with autophagy-triggered induction	Preinfected	to the second	2	285
SW	Temperate with autophagy-triggered induction	Preinfected	to the third	2	2747
SW	Temperate with autophagy-triggered induction	Preinfected	to the fourth	2	22347
SW	Temperate with autophagy-triggered induction	Preinfected	to the fifth	2	36882
SW	Temperate with autophagy-triggered induction	Preinfected with added viruses	to the first	2	13
SW	Temperate with autophagy-triggered induction	Preinfected with added viruses	to the second	2	131
SW	Temperate with autophagy-triggered induction	Preinfected with added viruses	to the third	2	1306
SW	Temperate with autophagy-triggered induction	Preinfected with added viruses	to the fourth	2	13059
SW	Temperate with autophagy-triggered induction	Preinfected with added viruses	to the fifth	2	36881
SW	Virulent lytic-only	10:1 Co-incubation	to the first	2	42
SW	Virulent lytic-only	10:1 Co-incubation	to the second	2	412
SW	Virulent lytic-only	10:1 Co-incubation	to the third	2	3469
SW	Virulent lytic-only	10:1 Co-incubation	to the fourth	2	7490
SW	Virulent lytic-only	10:1 Co-incubation	to the fifth	2	40208
SW	Virulent lytic-only	Uninfected	to the first	2	42
SW	Virulent lytic-only	Uninfected	to the second	2	418
SW	Virulent lytic-only	Uninfected	to the third	2	4109
SW	Virulent lytic-only	Uninfected	to the fourth	2	40266
SW	Virulent lytic-only	Uninfected	to the fifth	2	392682
SW	Virulent lytic-only	Preinfected	to the first	2	4
SW	Virulent lytic-only	Preinfected	to the second	2	37
SW	Virulent lytic-only	Preinfected	to the third	2	369
SW	Virulent lytic-only	Preinfected	to the fourth	2	3689
SW	Virulent lytic-only	Preinfected	to the fifth	2	36882
SW	Virulent lytic-only	Preinfected with added viruses	to the first	2	4
SW	Virulent lytic-only	Preinfected with added viruses	to the second	2	37
SW	Virulent lytic-only	Preinfected with added viruses	to the third	2	369
SW	Virulent lytic-only	Preinfected with added viruses	to the fourth	2	3688
SW	Virulent lytic-only	Preinfected with added viruses	to the fifth	2	36881
SW	Temperate with phenomenological induction	10:1 Co-incubation	to the first	2	42
SW	Temperate with phenomenological induction	10:1 Co-incubation	to the second	2	418
SW	Temperate with phenomenological induction	10:1 Co-incubation	to the third	2	4109
SW	Temperate with phenomenological induction	10:1 Co-incubation	to the fourth	2	40266
SW	Temperate with phenomenological induction	10:1 Co-incubation	to the fifth	2	40208
SW	Temperate with phenomenological induction	Uninfected	to the first	2	42
SW	Temperate with phenomenological induction	Uninfected	to the second	2	418
SW	Temperate with phenomenological induction	Uninfected	to the third	2	4109
SW	Temperate with phenomenological induction	Uninfected	to the fourth	2	40266
SW	Temperate with phenomenological induction	Uninfected	to the fifth	2	392682
SW	Temperate with phenomenological induction	Preinfected	to the first	2	42
SW	Temperate with phenomenological induction	Preinfected	to the second	2	418
SW	Temperate with phenomenological induction	Preinfected	to the third	2	4109
SW	Temperate with phenomenological induction	Preinfected	to the fourth	2	40266
SW	Temperate with phenomenological induction	Preinfected	to the fifth	2	36882
SW	Temperate with phenomenological induction	Preinfected with added viruses	to the first	2	42
SW	Temperate with phenomenological induction	Preinfected with added viruses	to the second	2	418
SW	Temperate with phenomenological induction	Preinfected with added viruses	to the third	2	4109
SW	Temperate with phenomenological induction	Preinfected with added viruses	to the fourth	2	40266
SW	Temperate with phenomenological induction	Preinfected with added viruses	to the fifth	2	36881
SW	Temperate with autophagy-triggered induction	10:1 Co-incubation	to the first	3	84
SW	Temperate with autophagy-triggered induction	10:1 Co-incubation	to the second	3	808
SW	Temperate with autophagy-triggered induction	10:1 Co-incubation	to the third	3	6485
SW	Temperate with autophagy-triggered induction	10:1 Co-incubation	to the fourth	3	13610
SW	Temperate with autophagy-triggered induction	10:1 Co-incubation	to the fifth	3	24145
SW	Temperate with autophagy-triggered induction	Uninfected	to the first	3	85
SW	Temperate with autophagy-triggered induction	Uninfected	to the second	3	820
SW	Temperate with autophagy-triggered induction	Uninfected	to the third	3	7901
SW	Temperate with autophagy-triggered induction	Uninfected	to the fourth	3	75554
SW	Temperate with autophagy-triggered induction	Uninfected	to the fifth	3	716137
SW	Temperate with autophagy-triggered induction	Preinfected	to the first	3	53
SW	Temperate with autophagy-triggered induction	Preinfected	to the second	3	473
SW	Temperate with autophagy-triggered induction	Preinfected	to the third	3	3815
SW	Temperate with autophagy-triggered induction	Preinfected	to the fourth	3	15664
SW	Temperate with autophagy-triggered induction	Preinfected	to the fifth	3	22147
SW	Temperate with autophagy-triggered induction	Preinfected with added viruses	to the first	3	8
SW	Temperate with autophagy-triggered induction	Preinfected with added viruses	to the second	3	81
SW	Temperate with autophagy-triggered induction	Preinfected with added viruses	to the third	3	811
SW	Temperate with autophagy-triggered induction	Preinfected with added viruses	to the fourth	3	8140
SW	Temperate with autophagy-triggered induction	Preinfected with added viruses	to the fifth	3	22147
SW	Virulent lytic-only	10:1 Co-incubation	to the first	3	84
SW	Virulent lytic-only	10:1 Co-incubation	to the second	3	803
SW	Virulent lytic-only	10:1 Co-incubation	to the third	3	5385
SW	Virulent lytic-only	10:1 Co-incubation	to the fourth	3	4498
SW	Virulent lytic-only	10:1 Co-incubation	to the fifth	3	24145
SW	Virulent lytic-only	Uninfected	to the first	3	85
SW	Virulent lytic-only	Uninfected	to the second	3	820
SW	Virulent lytic-only	Uninfected	to the third	3	7901
SW	Virulent lytic-only	Uninfected	to the fourth	3	75554
SW	Virulent lytic-only	Uninfected	to the fifth	3	716137
SW	Virulent lytic-only	Preinfected	to the first	3	2
SW	Virulent lytic-only	Preinfected	to the second	3	22
SW	Virulent lytic-only	Preinfected	to the third	3	222
SW	Virulent lytic-only	Preinfected	to the fourth	3	2215
SW	Virulent lytic-only	Preinfected	to the fifth	3	22147
SW	Virulent lytic-only	Preinfected with added viruses	to the first	3	2
SW	Virulent lytic-only	Preinfected with added viruses	to the second	3	22
SW	Virulent lytic-only	Preinfected with added viruses	to the third	3	221
SW	Virulent lytic-only	Preinfected with added viruses	to the fourth	3	2215
SW	Virulent lytic-only	Preinfected with added viruses	to the fifth	3	22147
SW	Temperate with phenomenological induction	10:1 Co-incubation	to the first	3	85
SW	Temperate with phenomenological induction	10:1 Co-incubation	to the second	3	820
SW	Temperate with phenomenological induction	10:1 Co-incubation	to the third	3	7901
SW	Temperate with phenomenological induction	10:1 Co-incubation	to the fourth	3	75549
SW	Temperate with phenomenological induction	10:1 Co-incubation	to the fifth	3	24145
SW	Temperate with phenomenological induction	Uninfected	to the first	3	85
SW	Temperate with phenomenological induction	Uninfected	to the second	3	820
SW	Temperate with phenomenological induction	Uninfected	to the third	3	7901
SW	Temperate with phenomenological induction	Uninfected	to the fourth	3	75554
SW	Temperate with phenomenological induction	Uninfected	to the fifth	3	716137
SW	Temperate with phenomenological induction	Preinfected	to the first	3	85
SW	Temperate with phenomenological induction	Preinfected	to the second	3	820
SW	Temperate with phenomenological induction	Preinfected	to the third	3	7901
SW	Temperate with phenomenological induction	Preinfected	to the fourth	3	75552
SW	Temperate with phenomenological induction	Preinfected	to the fifth	3	22147
SW	Temperate with phenomenological induction	Preinfected with added viruses	to the first	3	85
SW	Temperate with phenomenological induction	Preinfected with added viruses	to the second	3	820
SW	Temperate with phenomenological induction	Preinfected with added viruses	to the third	3	7901
SW	Temperate with phenomenological induction	Preinfected with added viruses	to the fourth	3	75543
SW	Temperate with phenomenological induction	Preinfected with added viruses	to the fifth	3	22147
SW	Temperate with autophagy-triggered induction	10:1 Co-incubation	to the first	4	155
SW	Temperate with autophagy-triggered induction	10:1 Co-incubation	to the second	4	1434
SW	Temperate with autophagy-triggered induction	10:1 Co-incubation	to the third	4	8399
SW	Temperate with autophagy-triggered induction	10:1 Co-incubation	to the fourth	4	9387
SW	Temperate with autophagy-triggered induction	10:1 Co-incubation	to the fifth	4	14718
SW	Temperate with autophagy-triggered induction	Uninfected	to the first	4	155
SW	Temperate with autophagy-triggered induction	Uninfected	to the second	4	1461
SW	Temperate with autophagy-triggered induction	Uninfected	to the third	4	13641
SW	Temperate with autophagy-triggered induction	Uninfected	to the fourth	4	125870
SW	Temperate with autophagy-triggered induction	Uninfected	to the fifth	4	1147136
SW	Temperate with autophagy-triggered induction	Preinfected	to the first	4	93
SW	Temperate with autophagy-triggered induction	Preinfected	to the second	4	816
SW	Temperate with autophagy-triggered induction	Preinfected	to the third	4	4486
SW	Temperate with autophagy-triggered induction	Preinfected	to the fourth	4	10799
SW	Temperate with autophagy-triggered induction	Preinfected	to the fifth	4	13500
SW	Temperate with autophagy-triggered induction	Preinfected with added viruses	to the first	4	5
SW	Temperate with autophagy-triggered induction	Preinfected with added viruses	to the second	4	51
SW	Temperate with autophagy-triggered induction	Preinfected with added viruses	to the third	4	510
SW	Temperate with autophagy-triggered induction	Preinfected with added viruses	to the fourth	4	5139
SW	Temperate with autophagy-triggered induction	Preinfected with added viruses	to the fifth	4	13500
SW	Virulent lytic-only	10:1 Co-incubation	to the first	4	155
SW	Virulent lytic-only	10:1 Co-incubation	to the second	4	1426
SW	Virulent lytic-only	10:1 Co-incubation	to the third	4	5908
SW	Virulent lytic-only	10:1 Co-incubation	to the fourth	4	2742
SW	Virulent lytic-only	10:1 Co-incubation	to the fifth	4	14718
SW	Virulent lytic-only	Uninfected	to the first	4	155
SW	Virulent lytic-only	Uninfected	to the second	4	1461
SW	Virulent lytic-only	Uninfected	to the third	4	13641
SW	Virulent lytic-only	Uninfected	to the fourth	4	125870
SW	Virulent lytic-only	Uninfected	to the fifth	4	1147136
SW	Virulent lytic-only	Preinfected	to the first	4	1
SW	Virulent lytic-only	Preinfected	to the second	4	14
SW	Virulent lytic-only	Preinfected	to the third	4	136
SW	Virulent lytic-only	Preinfected	to the fourth	4	1350
SW	Virulent lytic-only	Preinfected	to the fifth	4	13500
SW	Virulent lytic-only	Preinfected with added viruses	to the first	4	1
SW	Virulent lytic-only	Preinfected with added viruses	to the second	4	13
SW	Virulent lytic-only	Preinfected with added viruses	to the third	4	135
SW	Virulent lytic-only	Preinfected with added viruses	to the fourth	4	1350
SW	Virulent lytic-only	Preinfected with added viruses	to the fifth	4	13500
SW	Temperate with phenomenological induction	10:1 Co-incubation	to the first	4	155
SW	Temperate with phenomenological induction	10:1 Co-incubation	to the second	4	1461
SW	Temperate with phenomenological induction	10:1 Co-incubation	to the third	4	13641
SW	Temperate with phenomenological induction	10:1 Co-incubation	to the fourth	4	58368
SW	Temperate with phenomenological induction	10:1 Co-incubation	to the fifth	4	14718
SW	Temperate with phenomenological induction	Uninfected	to the first	4	155
SW	Temperate with phenomenological induction	Uninfected	to the second	4	1461
SW	Temperate with phenomenological induction	Uninfected	to the third	4	13641
SW	Temperate with phenomenological induction	Uninfected	to the fourth	4	125870
SW	Temperate with phenomenological induction	Uninfected	to the fifth	4	1147136
SW	Temperate with phenomenological induction	Preinfected	to the first	4	155
SW	Temperate with phenomenological induction	Preinfected	to the second	4	1461
SW	Temperate with phenomenological induction	Preinfected	to the third	4	13641
SW	Temperate with phenomenological induction	Preinfected	to the fourth	4	69139
SW	Temperate with phenomenological induction	Preinfected	to the fifth	4	13500
SW	Temperate with phenomenological induction	Preinfected with added viruses	to the first	4	155
SW	Temperate with phenomenological induction	Preinfected with added viruses	to the second	4	1461
SW	Temperate with phenomenological induction	Preinfected with added viruses	to the third	4	13641
SW	Temperate with phenomenological induction	Preinfected with added viruses	to the fourth	4	49450
SW	Temperate with phenomenological induction	Preinfected with added viruses	to the fifth	4	13500
SW	Temperate with autophagy-triggered induction	10:1 Co-incubation	to the first	5	256
SW	Temperate with autophagy-triggered induction	10:1 Co-incubation	to the second	5	2282
SW	Temperate with autophagy-triggered induction	10:1 Co-incubation	to the third	5	6621
SW	Temperate with autophagy-triggered induction	10:1 Co-incubation	to the fourth	5	6460
SW	Temperate with autophagy-triggered induction	10:1 Co-incubation	to the fifth	5	8971
SW	Temperate with autophagy-triggered induction	Uninfected	to the first	5	257
SW	Temperate with autophagy-triggered induction	Uninfected	to the second	5	2328
SW	Temperate with autophagy-triggered induction	Uninfected	to the third	5	20850
SW	Temperate with autophagy-triggered induction	Uninfected	to the fourth	5	184277
SW	Temperate with autophagy-triggered induction	Uninfected	to the fifth	5	1607614
SW	Temperate with autophagy-triggered induction	Preinfected	to the first	5	162
SW	Temperate with autophagy-triggered induction	Preinfected	to the second	5	1375
SW	Temperate with autophagy-triggered induction	Preinfected	to the third	5	3962
SW	Temperate with autophagy-triggered induction	Preinfected	to the fourth	5	7446
SW	Temperate with autophagy-triggered induction	Preinfected	to the fifth	5	8229
SW	Temperate with autophagy-triggered induction	Preinfected with added viruses	to the first	5	3
SW	Temperate with autophagy-triggered induction	Preinfected with added viruses	to the second	5	32
SW	Temperate with autophagy-triggered induction	Preinfected with added viruses	to the third	5	320
SW	Temperate with autophagy-triggered induction	Preinfected with added viruses	to the fourth	5	3241
SW	Temperate with autophagy-triggered induction	Preinfected with added viruses	to the fifth	5	8229
SW	Virulent lytic-only	10:1 Co-incubation	to the first	5	256
SW	Virulent lytic-only	10:1 Co-incubation	to the second	5	2270
SW	Virulent lytic-only	10:1 Co-incubation	to the third	5	4233
SW	Virulent lytic-only	10:1 Co-incubation	to the fourth	5	1671
SW	Virulent lytic-only	10:1 Co-incubation	to the fifth	5	8971
SW	Virulent lytic-only	Uninfected	to the first	5	257
SW	Virulent lytic-only	Uninfected	to the second	5	2328
SW	Virulent lytic-only	Uninfected	to the third	5	20850
SW	Virulent lytic-only	Uninfected	to the fourth	5	184277
SW	Virulent lytic-only	Uninfected	to the fifth	5	1607614
SW	Virulent lytic-only	Preinfected	to the first	5	1
SW	Virulent lytic-only	Preinfected	to the second	5	8
SW	Virulent lytic-only	Preinfected	to the third	5	83
SW	Virulent lytic-only	Preinfected	to the fourth	5	823
SW	Virulent lytic-only	Preinfected	to the fifth	5	8229
SW	Virulent lytic-only	Preinfected with added viruses	to the first	5	1
SW	Virulent lytic-only	Preinfected with added viruses	to the second	5	8
SW	Virulent lytic-only	Preinfected with added viruses	to the third	5	82
SW	Virulent lytic-only	Preinfected with added viruses	to the fourth	5	823
SW	Virulent lytic-only	Preinfected with added viruses	to the fifth	5	8229
SW	Temperate with phenomenological induction	10:1 Co-incubation	to the first	5	257
SW	Temperate with phenomenological induction	10:1 Co-incubation	to the second	5	2328
SW	Temperate with phenomenological induction	10:1 Co-incubation	to the third	5	20850
SW	Temperate with phenomenological induction	10:1 Co-incubation	to the fourth	5	35579
SW	Temperate with phenomenological induction	10:1 Co-incubation	to the fifth	5	8971
SW	Temperate with phenomenological induction	Uninfected	to the first	5	257
SW	Temperate with phenomenological induction	Uninfected	to the second	5	2328
SW	Temperate with phenomenological induction	Uninfected	to the third	5	20850
SW	Temperate with phenomenological induction	Uninfected	to the fourth	5	184277
SW	Temperate with phenomenological induction	Uninfected	to the fifth	5	1607614
SW	Temperate with phenomenological induction	Preinfected	to the first	5	257
SW	Temperate with phenomenological induction	Preinfected	to the second	5	2328
SW	Temperate with phenomenological induction	Preinfected	to the third	5	20850
SW	Temperate with phenomenological induction	Preinfected	to the fourth	5	42145
SW	Temperate with phenomenological induction	Preinfected	to the fifth	5	8229
SW	Temperate with phenomenological induction	Preinfected with added viruses	to the first	5	257
SW	Temperate with phenomenological induction	Preinfected with added viruses	to the second	5	2328
SW	Temperate with phenomenological induction	Preinfected with added viruses	to the third	5	20850
SW	Temperate with phenomenological induction	Preinfected with added viruses	to the fourth	5	30143
SW	Temperate with phenomenological induction	Preinfected with added viruses	to the fifth	5	8229
SW	Temperate with autophagy-triggered induction	10:1 Co-incubation	to the first	6	376
SW	Temperate with autophagy-triggered induction	10:1 Co-incubation	to the second	6	3209
SW	Temperate with autophagy-triggered induction	10:1 Co-incubation	to the third	6	4092
SW	Temperate with autophagy-triggered induction	10:1 Co-incubation	to the fourth	6	4375
SW	Temperate with autophagy-triggered induction	10:1 Co-incubation	to the fifth	6	5387
SW	Temperate with autophagy-triggered induction	Uninfected	to the first	6	377
SW	Temperate with autophagy-triggered induction	Uninfected	to the second	6	3270
SW	Temperate with autophagy-triggered induction	Uninfected	to the third	6	28048
SW	Temperate with autophagy-triggered induction	Uninfected	to the fourth	6	237871
SW	Temperate with autophagy-triggered induction	Uninfected	to the fifth	6	1996801
SW	Temperate with autophagy-triggered induction	Preinfected	to the first	6	266
SW	Temperate with autophagy-triggered induction	Preinfected	to the second	6	2166
SW	Temperate with autophagy-triggered induction	Preinfected	to the third	6	2784
SW	Temperate with autophagy-triggered induction	Preinfected	to the fourth	6	5060
SW	Temperate with autophagy-triggered induction	Preinfected	to the fifth	6	4942
SW	Temperate with autophagy-triggered induction	Preinfected with added viruses	to the first	6	2
SW	Temperate with autophagy-triggered induction	Preinfected with added viruses	to the second	6	20
SW	Temperate with autophagy-triggered induction	Preinfected with added viruses	to the third	6	198
SW	Temperate with autophagy-triggered induction	Preinfected with added viruses	to the fourth	6	2013
SW	Temperate with autophagy-triggered induction	Preinfected with added viruses	to the fifth	6	4941
SW	Virulent lytic-only	10:1 Co-incubation	to the first	6	376
SW	Virulent lytic-only	10:1 Co-incubation	to the second	6	3193
SW	Virulent lytic-only	10:1 Co-incubation	to the third	6	2573
SW	Virulent lytic-only	10:1 Co-incubation	to the fourth	6	1004
SW	Virulent lytic-only	10:1 Co-incubation	to the fifth	6	5387
SW	Virulent lytic-only	Uninfected	to the first	6	377
SW	Virulent lytic-only	Uninfected	to the second	6	3270
SW	Virulent lytic-only	Uninfected	to the third	6	28048
SW	Virulent lytic-only	Uninfected	to the fourth	6	237871
SW	Virulent lytic-only	Uninfected	to the fifth	6	1996801
SW	Virulent lytic-only	Preinfected	to the first	6	1
SW	Virulent lytic-only	Preinfected	to the second	6	5
SW	Virulent lytic-only	Preinfected	to the third	6	51
SW	Virulent lytic-only	Preinfected	to the fourth	6	494
SW	Virulent lytic-only	Preinfected	to the fifth	6	4942
SW	Virulent lytic-only	Preinfected with added viruses	to the first	6	0
SW	Virulent lytic-only	Preinfected with added viruses	to the second	6	5
SW	Virulent lytic-only	Preinfected with added viruses	to the third	6	49
SW	Virulent lytic-only	Preinfected with added viruses	to the fourth	6	494
SW	Virulent lytic-only	Preinfected with added viruses	to the fifth	6	4941
SW	Temperate with phenomenological induction	10:1 Co-incubation	to the first	6	377
SW	Temperate with phenomenological induction	10:1 Co-incubation	to the second	6	3270
SW	Temperate with phenomenological induction	10:1 Co-incubation	to the third	6	28048
SW	Temperate with phenomenological induction	10:1 Co-incubation	to the fourth	6	21365
SW	Temperate with phenomenological induction	10:1 Co-incubation	to the fifth	6	5387
SW	Temperate with phenomenological induction	Uninfected	to the first	6	377
SW	Temperate with phenomenological induction	Uninfected	to the second	6	3270
SW	Temperate with phenomenological induction	Uninfected	to the third	6	28048
SW	Temperate with phenomenological induction	Uninfected	to the fourth	6	237871
SW	Temperate with phenomenological induction	Uninfected	to the fifth	6	1996801
SW	Temperate with phenomenological induction	Preinfected	to the first	6	377
SW	Temperate with phenomenological induction	Preinfected	to the second	6	3270
SW	Temperate with phenomenological induction	Preinfected	to the third	6	28048
SW	Temperate with phenomenological induction	Preinfected	to the fourth	6	25308
SW	Temperate with phenomenological induction	Preinfected	to the fifth	6	4942
SW	Temperate with phenomenological induction	Preinfected with added viruses	to the first	6	377
SW	Temperate with phenomenological induction	Preinfected with added viruses	to the second	6	3270
SW	Temperate with phenomenological induction	Preinfected with added viruses	to the third	6	28025
SW	Temperate with phenomenological induction	Preinfected with added viruses	to the fourth	6	18100
SW	Temperate with phenomenological induction	Preinfected with added viruses	to the fifth	6	4941
SW	Temperate with autophagy-triggered induction	10:1 Co-incubation	to the first	7	478
SW	Temperate with autophagy-triggered induction	10:1 Co-incubation	to the second	7	3942
SW	Temperate with autophagy-triggered induction	10:1 Co-incubation	to the third	7	2551
SW	Temperate with autophagy-triggered induction	10:1 Co-incubation	to the fourth	7	2980
SW	Temperate with autophagy-triggered induction	10:1 Co-incubation	to the fifth	7	3284
SW	Temperate with autophagy-triggered induction	Uninfected	to the first	7	479
SW	Temperate with autophagy-triggered induction	Uninfected	to the second	7	4010
SW	Temperate with autophagy-triggered induction	Uninfected	to the third	7	33290
SW	Temperate with autophagy-triggered induction	Uninfected	to the fourth	7	274252
SW	Temperate with autophagy-triggered induction	Uninfected	to the fifth	7	2244661
SW	Temperate with autophagy-triggered induction	Preinfected	to the first	7	382
SW	Temperate with autophagy-triggered induction	Preinfected	to the second	7	2993
SW	Temperate with autophagy-triggered induction	Preinfected	to the third	7	1880
SW	Temperate with autophagy-triggered induction	Preinfected	to the fourth	7	3461
SW	Temperate with autophagy-triggered induction	Preinfected	to the fifth	7	3012
SW	Temperate with autophagy-triggered induction	Preinfected with added viruses	to the first	7	1
SW	Temperate with autophagy-triggered induction	Preinfected with added viruses	to the second	7	12
SW	Temperate with autophagy-triggered induction	Preinfected with added viruses	to the third	7	124
SW	Temperate with autophagy-triggered induction	Preinfected with added viruses	to the fourth	7	1267
SW	Temperate with autophagy-triggered induction	Preinfected with added viruses	to the fifth	7	3012
SW	Virulent lytic-only	10:1 Co-incubation	to the first	7	478
SW	Virulent lytic-only	10:1 Co-incubation	to the second	7	3925
SW	Virulent lytic-only	10:1 Co-incubation	to the third	7	1569
SW	Virulent lytic-only	10:1 Co-incubation	to the fourth	7	612
SW	Virulent lytic-only	10:1 Co-incubation	to the fifth	7	3284
SW	Virulent lytic-only	Uninfected	to the first	7	479
SW	Virulent lytic-only	Uninfected	to the second	7	4010
SW	Virulent lytic-only	Uninfected	to the third	7	33290
SW	Virulent lytic-only	Uninfected	to the fourth	7	274252
SW	Virulent lytic-only	Uninfected	to the fifth	7	2244661
SW	Virulent lytic-only	Preinfected	to the first	7	0
SW	Virulent lytic-only	Preinfected	to the second	7	4
SW	Virulent lytic-only	Preinfected	to the third	7	32
SW	Virulent lytic-only	Preinfected	to the fourth	7	301
SW	Virulent lytic-only	Preinfected	to the fifth	7	3012
SW	Virulent lytic-only	Preinfected with added viruses	to the first	7	0
SW	Virulent lytic-only	Preinfected with added viruses	to the second	7	3
SW	Virulent lytic-only	Preinfected with added viruses	to the third	7	30
SW	Virulent lytic-only	Preinfected with added viruses	to the fourth	7	301
SW	Virulent lytic-only	Preinfected with added viruses	to the fifth	7	3012
SW	Temperate with phenomenological induction	10:1 Co-incubation	to the first	7	479
SW	Temperate with phenomenological induction	10:1 Co-incubation	to the second	7	4010
SW	Temperate with phenomenological induction	10:1 Co-incubation	to the third	7	31085
SW	Temperate with phenomenological induction	10:1 Co-incubation	to the fourth	7	13023
SW	Temperate with phenomenological induction	10:1 Co-incubation	to the fifth	7	3284
SW	Temperate with phenomenological induction	Uninfected	to the first	7	479
SW	Temperate with phenomenological induction	Uninfected	to the second	7	4010
SW	Temperate with phenomenological induction	Uninfected	to the third	7	33290
SW	Temperate with phenomenological induction	Uninfected	to the fourth	7	274252
SW	Temperate with phenomenological induction	Uninfected	to the fifth	7	2244661
SW	Temperate with phenomenological induction	Preinfected	to the first	7	479
SW	Temperate with phenomenological induction	Preinfected	to the second	7	4010
SW	Temperate with phenomenological induction	Preinfected	to the third	7	31944
SW	Temperate with phenomenological induction	Preinfected	to the fourth	7	15427
SW	Temperate with phenomenological induction	Preinfected	to the fifth	7	3012
SW	Temperate with phenomenological induction	Preinfected with added viruses	to the first	7	479
SW	Temperate with phenomenological induction	Preinfected with added viruses	to the second	7	4010
SW	Temperate with phenomenological induction	Preinfected with added viruses	to the third	7	18623
SW	Temperate with phenomenological induction	Preinfected with added viruses	to the fourth	7	11033
SW	Temperate with phenomenological induction	Preinfected with added viruses	to the fifth	7	3012
SW	Temperate with autophagy-triggered induction	10:1 Co-incubation	to the first	8	550
SW	Temperate with autophagy-triggered induction	10:1 Co-incubation	to the second	8	4426
SW	Temperate with autophagy-triggered induction	10:1 Co-incubation	to the third	8	1608
SW	Temperate with autophagy-triggered induction	10:1 Co-incubation	to the fourth	8	2018
SW	Temperate with autophagy-triggered induction	10:1 Co-incubation	to the fifth	8	2002
SW	Temperate with autophagy-triggered induction	Uninfected	to the first	8	550
SW	Temperate with autophagy-triggered induction	Uninfected	to the second	8	4494
SW	Temperate with autophagy-triggered induction	Uninfected	to the third	8	36540
SW	Temperate with autophagy-triggered induction	Uninfected	to the fourth	8	295782
SW	Temperate with autophagy-triggered induction	Uninfected	to the fifth	8	2385589
SW	Temperate with autophagy-triggered induction	Preinfected	to the first	8	486
SW	Temperate with autophagy-triggered induction	Preinfected	to the second	8	3657
SW	Temperate with autophagy-triggered induction	Preinfected	to the third	8	1278
SW	Temperate with autophagy-triggered induction	Preinfected	to the fourth	8	2354
SW	Temperate with autophagy-triggered induction	Preinfected	to the fifth	8	1836
SW	Temperate with autophagy-triggered induction	Preinfected with added viruses	to the first	8	1
SW	Temperate with autophagy-triggered induction	Preinfected with added viruses	to the second	8	8
SW	Temperate with autophagy-triggered induction	Preinfected with added viruses	to the third	8	78
SW	Temperate with autophagy-triggered induction	Preinfected with added viruses	to the fourth	8	797
SW	Temperate with autophagy-triggered induction	Preinfected with added viruses	to the fifth	8	1836
SW	Virulent lytic-only	10:1 Co-incubation	to the first	8	550
SW	Virulent lytic-only	10:1 Co-incubation	to the second	8	4401
SW	Virulent lytic-only	10:1 Co-incubation	to the third	8	956
SW	Virulent lytic-only	10:1 Co-incubation	to the fourth	8	373
SW	Virulent lytic-only	10:1 Co-incubation	to the fifth	8	2002
SW	Virulent lytic-only	Uninfected	to the first	8	550
SW	Virulent lytic-only	Uninfected	to the second	8	4494
SW	Virulent lytic-only	Uninfected	to the third	8	36540
SW	Virulent lytic-only	Uninfected	to the fourth	8	295782
SW	Virulent lytic-only	Uninfected	to the fifth	8	2385589
SW	Virulent lytic-only	Preinfected	to the first	8	0
SW	Virulent lytic-only	Preinfected	to the second	8	4
SW	Virulent lytic-only	Preinfected	to the third	8	21
SW	Virulent lytic-only	Preinfected	to the fourth	8	184
SW	Virulent lytic-only	Preinfected	to the fifth	8	1836
SW	Virulent lytic-only	Preinfected with added viruses	to the first	8	0
SW	Virulent lytic-only	Preinfected with added viruses	to the second	8	2
SW	Virulent lytic-only	Preinfected with added viruses	to the third	8	18
SW	Virulent lytic-only	Preinfected with added viruses	to the fourth	8	184
SW	Virulent lytic-only	Preinfected with added viruses	to the fifth	8	1836
SW	Temperate with phenomenological induction	10:1 Co-incubation	to the first	8	550
SW	Temperate with phenomenological induction	10:1 Co-incubation	to the second	8	4494
SW	Temperate with phenomenological induction	10:1 Co-incubation	to the third	8	20278
SW	Temperate with phenomenological induction	10:1 Co-incubation	to the fourth	8	7939
SW	Temperate with phenomenological induction	10:1 Co-incubation	to the fifth	8	2002
SW	Temperate with phenomenological induction	Uninfected	to the first	8	550
SW	Temperate with phenomenological induction	Uninfected	to the second	8	4494
SW	Temperate with phenomenological induction	Uninfected	to the third	8	36540
SW	Temperate with phenomenological induction	Uninfected	to the fourth	8	295782
SW	Temperate with phenomenological induction	Uninfected	to the fifth	8	2385589
SW	Temperate with phenomenological induction	Preinfected	to the first	8	550
SW	Temperate with phenomenological induction	Preinfected	to the second	8	4494
SW	Temperate with phenomenological induction	Preinfected	to the third	8	21645
SW	Temperate with phenomenological induction	Preinfected	to the fourth	8	9404
SW	Temperate with phenomenological induction	Preinfected	to the fifth	8	1836
SW	Temperate with phenomenological induction	Preinfected with added viruses	to the first	8	550
SW	Temperate with phenomenological induction	Preinfected with added viruses	to the second	8	4494
SW	Temperate with phenomenological induction	Preinfected with added viruses	to the third	8	11353
SW	Temperate with phenomenological induction	Preinfected with added viruses	to the fourth	8	6725
SW	Temperate with phenomenological induction	Preinfected with added viruses	to the fifth	8	1836
SW	Temperate with autophagy-triggered induction	10:1 Co-incubation	to the first	9	592
SW	Temperate with autophagy-triggered induction	10:1 Co-incubation	to the second	9	4560
SW	Temperate with autophagy-triggered induction	10:1 Co-incubation	to the third	9	1015
SW	Temperate with autophagy-triggered induction	10:1 Co-incubation	to the fourth	9	1342
SW	Temperate with autophagy-triggered induction	10:1 Co-incubation	to the fifth	9	1202
SW	Temperate with autophagy-triggered induction	Uninfected	to the first	9	593
SW	Temperate with autophagy-triggered induction	Uninfected	to the second	9	4774
SW	Temperate with autophagy-triggered induction	Uninfected	to the third	9	38359
SW	Temperate with autophagy-triggered induction	Uninfected	to the fourth	9	307502
SW	Temperate with autophagy-triggered induction	Uninfected	to the fifth	9	2460597
SW	Temperate with autophagy-triggered induction	Preinfected	to the first	9	560
SW	Temperate with autophagy-triggered induction	Preinfected	to the second	9	3914
SW	Temperate with autophagy-triggered induction	Preinfected	to the third	9	867
SW	Temperate with autophagy-triggered induction	Preinfected	to the fourth	9	1572
SW	Temperate with autophagy-triggered induction	Preinfected	to the fifth	9	1103
SW	Temperate with autophagy-triggered induction	Preinfected with added viruses	to the first	9	0
SW	Temperate with autophagy-triggered induction	Preinfected with added viruses	to the second	9	5
SW	Temperate with autophagy-triggered induction	Preinfected with added viruses	to the third	9	48
SW	Temperate with autophagy-triggered induction	Preinfected with added viruses	to the fourth	9	493
SW	Temperate with autophagy-triggered induction	Preinfected with added viruses	to the fifth	9	1103
SW	Virulent lytic-only	10:1 Co-incubation	to the first	9	592
SW	Virulent lytic-only	10:1 Co-incubation	to the second	9	4476
SW	Virulent lytic-only	10:1 Co-incubation	to the third	9	574
SW	Virulent lytic-only	10:1 Co-incubation	to the fourth	9	224
SW	Virulent lytic-only	10:1 Co-incubation	to the fifth	9	1202
SW	Virulent lytic-only	Uninfected	to the first	9	593
SW	Virulent lytic-only	Uninfected	to the second	9	4774
SW	Virulent lytic-only	Uninfected	to the third	9	38359
SW	Virulent lytic-only	Uninfected	to the fourth	9	307502
SW	Virulent lytic-only	Uninfected	to the fifth	9	2460597
SW	Virulent lytic-only	Preinfected	to the first	9	0
SW	Virulent lytic-only	Preinfected	to the second	9	6
SW	Virulent lytic-only	Preinfected	to the third	9	16
SW	Virulent lytic-only	Preinfected	to the fourth	9	110
SW	Virulent lytic-only	Preinfected	to the fifth	9	1103
SW	Virulent lytic-only	Preinfected with added viruses	to the first	9	0
SW	Virulent lytic-only	Preinfected with added viruses	to the second	9	1
SW	Virulent lytic-only	Preinfected with added viruses	to the third	9	11
SW	Virulent lytic-only	Preinfected with added viruses	to the fourth	9	110
SW	Virulent lytic-only	Preinfected with added viruses	to the fifth	9	1103
SW	Temperate with phenomenological induction	10:1 Co-incubation	to the first	9	593
SW	Temperate with phenomenological induction	10:1 Co-incubation	to the second	9	4774
SW	Temperate with phenomenological induction	10:1 Co-incubation	to the third	9	12177
SW	Temperate with phenomenological induction	10:1 Co-incubation	to the fourth	9	4767
SW	Temperate with phenomenological induction	10:1 Co-incubation	to the fifth	9	1202
SW	Temperate with phenomenological induction	Uninfected	to the first	9	593
SW	Temperate with phenomenological induction	Uninfected	to the second	9	4774
SW	Temperate with phenomenological induction	Uninfected	to the third	9	38359
SW	Temperate with phenomenological induction	Uninfected	to the fourth	9	307502
SW	Temperate with phenomenological induction	Uninfected	to the fifth	9	2460597
SW	Temperate with phenomenological induction	Preinfected	to the first	9	593
SW	Temperate with phenomenological induction	Preinfected	to the second	9	4774
SW	Temperate with phenomenological induction	Preinfected	to the third	9	12998
SW	Temperate with phenomenological induction	Preinfected	to the fourth	9	5647
SW	Temperate with phenomenological induction	Preinfected	to the fifth	9	1103
SW	Temperate with phenomenological induction	Preinfected with added viruses	to the first	9	593
SW	Temperate with phenomenological induction	Preinfected with added viruses	to the second	9	4765
SW	Temperate with phenomenological induction	Preinfected with added viruses	to the third	9	6817
SW	Temperate with phenomenological induction	Preinfected with added viruses	to the fourth	9	4039
SW	Temperate with phenomenological induction	Preinfected with added viruses	to the fifth	9	1103
SW	Temperate with autophagy-triggered induction	10:1 Co-incubation	to the first	10	614
SW	Temperate with autophagy-triggered induction	10:1 Co-incubation	to the second	10	3842
SW	Temperate with autophagy-triggered induction	10:1 Co-incubation	to the third	10	661
SW	Temperate with autophagy-triggered induction	10:1 Co-incubation	to the fourth	10	897
SW	Temperate with autophagy-triggered induction	10:1 Co-incubation	to the fifth	10	733
SW	Temperate with autophagy-triggered induction	Uninfected	to the first	10	614
SW	Temperate with autophagy-triggered induction	Uninfected	to the second	10	4914
SW	Temperate with autophagy-triggered induction	Uninfected	to the third	10	39249
SW	Temperate with autophagy-triggered induction	Uninfected	to the fourth	10	313162
SW	Temperate with autophagy-triggered induction	Uninfected	to the fifth	10	2496397
SW	Temperate with autophagy-triggered induction	Preinfected	to the first	10	602
SW	Temperate with autophagy-triggered induction	Preinfected	to the second	10	3384
SW	Temperate with autophagy-triggered induction	Preinfected	to the third	10	597
SW	Temperate with autophagy-triggered induction	Preinfected	to the fourth	10	1056
SW	Temperate with autophagy-triggered induction	Preinfected	to the fifth	10	672
SW	Temperate with autophagy-triggered induction	Preinfected with added viruses	to the first	10	0
SW	Temperate with autophagy-triggered induction	Preinfected with added viruses	to the second	10	3
SW	Temperate with autophagy-triggered induction	Preinfected with added viruses	to the third	10	30
SW	Temperate with autophagy-triggered induction	Preinfected with added viruses	to the fourth	10	310
SW	Temperate with autophagy-triggered induction	Preinfected with added viruses	to the fifth	10	672
SW	Virulent lytic-only	10:1 Co-incubation	to the first	10	614
SW	Virulent lytic-only	10:1 Co-incubation	to the second	10	3656
SW	Virulent lytic-only	10:1 Co-incubation	to the third	10	350
SW	Virulent lytic-only	10:1 Co-incubation	to the fourth	10	137
SW	Virulent lytic-only	10:1 Co-incubation	to the fifth	10	733
SW	Virulent lytic-only	Uninfected	to the first	10	614
SW	Virulent lytic-only	Uninfected	to the second	10	4914
SW	Virulent lytic-only	Uninfected	to the third	10	39249
SW	Virulent lytic-only	Uninfected	to the fourth	10	313162
SW	Virulent lytic-only	Uninfected	to the fifth	10	2496397
SW	Virulent lytic-only	Preinfected	to the first	10	0
SW	Virulent lytic-only	Preinfected	to the second	10	10
SW	Virulent lytic-only	Preinfected	to the third	10	15
SW	Virulent lytic-only	Preinfected	to the fourth	10	67
SW	Virulent lytic-only	Preinfected	to the fifth	10	672
SW	Virulent lytic-only	Preinfected with added viruses	to the first	10	0
SW	Virulent lytic-only	Preinfected with added viruses	to the second	10	1
SW	Virulent lytic-only	Preinfected with added viruses	to the third	10	7
SW	Virulent lytic-only	Preinfected with added viruses	to the fourth	10	67
SW	Virulent lytic-only	Preinfected with added viruses	to the fifth	10	672
SW	Temperate with phenomenological induction	10:1 Co-incubation	to the first	10	614
SW	Temperate with phenomenological induction	10:1 Co-incubation	to the second	10	4921
SW	Temperate with phenomenological induction	10:1 Co-incubation	to the third	10	7423
SW	Temperate with phenomenological induction	10:1 Co-incubation	to the fourth	10	2906
SW	Temperate with phenomenological induction	10:1 Co-incubation	to the fifth	10	733
SW	Temperate with phenomenological induction	Uninfected	to the first	10	614
SW	Temperate with phenomenological induction	Uninfected	to the second	10	4914
SW	Temperate with phenomenological induction	Uninfected	to the third	10	39249
SW	Temperate with phenomenological induction	Uninfected	to the fourth	10	313162
SW	Temperate with phenomenological induction	Uninfected	to the fifth	10	2496397
SW	Temperate with phenomenological induction	Preinfected	to the first	10	614
SW	Temperate with phenomenological induction	Preinfected	to the second	10	4932
SW	Temperate with phenomenological induction	Preinfected	to the third	10	7923
SW	Temperate with phenomenological induction	Preinfected	to the fourth	10	3442
SW	Temperate with phenomenological induction	Preinfected	to the fifth	10	672
SW	Temperate with phenomenological induction	Preinfected with added viruses	to the first	10	614
SW	Temperate with phenomenological induction	Preinfected with added viruses	to the second	10	3215
SW	Temperate with phenomenological induction	Preinfected with added viruses	to the third	10	4156
SW	Temperate with phenomenological induction	Preinfected with added viruses	to the fourth	10	2462
SW	Temperate with phenomenological induction	Preinfected with added viruses	to the fifth	10	672
SW	Temperate with autophagy-triggered induction	10:1 Co-incubation	to the first	11	625
SW	Temperate with autophagy-triggered induction	10:1 Co-incubation	to the second	11	2562
SW	Temperate with autophagy-triggered induction	10:1 Co-incubation	to the third	11	439
SW	Temperate with autophagy-triggered induction	10:1 Co-incubation	to the fourth	11	597
SW	Temperate with autophagy-triggered induction	10:1 Co-incubation	to the fifth	11	447
SW	Temperate with autophagy-triggered induction	Uninfected	to the first	11	625
SW	Temperate with autophagy-triggered induction	Uninfected	to the second	11	4983
SW	Temperate with autophagy-triggered induction	Uninfected	to the third	11	39688
SW	Temperate with autophagy-triggered induction	Uninfected	to the fourth	11	315930
SW	Temperate with autophagy-triggered induction	Uninfected	to the fifth	11	2513804
SW	Temperate with autophagy-triggered induction	Preinfected	to the first	11	625
SW	Temperate with autophagy-triggered induction	Preinfected	to the second	11	2339
SW	Temperate with autophagy-triggered induction	Preinfected	to the third	11	412
SW	Temperate with autophagy-triggered induction	Preinfected	to the fourth	11	705
SW	Temperate with autophagy-triggered induction	Preinfected	to the fifth	11	410
SW	Temperate with autophagy-triggered induction	Preinfected with added viruses	to the first	11	0
SW	Temperate with autophagy-triggered induction	Preinfected with added viruses	to the second	11	2
SW	Temperate with autophagy-triggered induction	Preinfected with added viruses	to the third	11	19
SW	Temperate with autophagy-triggered induction	Preinfected with added viruses	to the fourth	11	194
SW	Temperate with autophagy-triggered induction	Preinfected with added viruses	to the fifth	11	410
SW	Virulent lytic-only	10:1 Co-incubation	to the first	11	625
SW	Virulent lytic-only	10:1 Co-incubation	to the second	11	2398
[truncated: 218 more rows]
